# Supplementary material for: trans-Tetra­aqua­bis­[2-(4-chloro­phen­oxy)acetato-κO 1]nickel(II)
Source: Acta Crystallogr Sect E Struct Rep Online. 2012 Nov 10;68(Pt 12):m1464. doi: 10.1107/S1600536812045540 (PMC3588726; doi:10.1107/S1600536812045540)
Supplement: Supplementary file 1 [file e-68-m1464-sup1.cif]

##############################################################################
#                                                                            #
# This CIF contains the data in a paper accepted for publication in          #
# Acta Crystallographica Section E. It conforms to the requirements of       #
# Notes for Authors for Acta Crystallographica Section E, and has been       #
# peer reviewed under the auspices of the IUCr Commission on Journals.       #
#                                                                            #
# Full details of the Crystallographic Information File format               #
# are given in the paper "The Crystallographic Information File (CIF):       #
# a New Standard Archive File for Crystallography" by S. R. Hall, F. H.      #
# Allen and I. D. Brown [Acta Cryst. (1991), A47, 655-685].                  #
#                                                                            #
# The current version of the core CIF dictionary is obtainable from          #
# ftp://ftp.iucr.org/pub/cif_core.dic.                                       #
#                                                                            #
# Software is freely available for graphical display of the structure(s)     #
# in this CIF. For information consult the CIF software page                 #
# http://www.iucr.org/resources/cif/software.                                #
#                                                                            #
# This file may be used for bona fide research purposes within the           #
# scientific community so long as proper attribution is given to the journal # 
# article from which it was obtained.                                        #
#                                                                            #
##############################################################################
data_I
_audit_creation_method     SHELXL-97
_chemical_name_systematic
;
<i>trans</i>-Tetraaquabis[2-(4-chlorophenoxy)acetato-\k<i>O</i>^1^]nickel(II)
;
_chemical_name_common     ?
_chemical_formula_moiety     'C16 H20 Cl2 Ni O10'
_chemical_formula_sum     'C16 H20 Cl2 Ni O10'
_chemical_formula_iupac     '[Ni (C8 H6 Cl O3)2 (H2 O)4]'
_chemical_formula_weight     501.93
_chemical_melting_point     ?
_symmetry_cell_setting     triclinic
_symmetry_space_group_name_H-M     'P -1'
_symmetry_space_group_name_hall     '-P 1'
loop_
    _symmetry_equiv_pos_as_xyz
    'x, y, z'
    '-x, -y, -z'
_cell_length_a     4.894(3)
_cell_length_b     5.769(4)
_cell_length_c     18.369(9)
_cell_angle_alpha     97.226(3)
_cell_angle_beta     90.088(4)
_cell_angle_gamma     96.796(4)
_cell_volume     510.8(5)
_cell_formula_units_Z     1
_cell_measurement_reflns_used     ?
_cell_measurement_theta_min     ?
_cell_measurement_theta_max     ?
_cell_measurement_temperature     293(2)
_exptl_crystal_description     block
_exptl_crystal_colour     'green'
_exptl_crystal_size_max     0.45
_exptl_crystal_size_mid     0.22
_exptl_crystal_size_min     0.2
_exptl_crystal_density_diffrn     1.632
_exptl_crystal_density_meas     ?
_exptl_crystal_density_method     'not measured'
_exptl_crystal_F_000     258
_exptl_absorpt_coefficient_mu     4.254
_exptl_absorpt_correction_type     multi-scan
_exptl_absorpt_process_details     '(CrysAlis PRO; Oxford Diffraction, 2009)'
_exptl_absorpt_correction_T_min     0.22601
_exptl_absorpt_correction_T_max     1.00000
_exptl_special_details     ?
_diffrn_ambient_temperature     293(2)
_diffrn_radiation_type     CuK\a
_diffrn_radiation_wavelength     1.54184
_diffrn_radiation_source     'fine-focus sealed tube'
_diffrn_radiation_monochromator     graphite
_diffrn_measurement_device_type     'Oxford Diffraction Xcalibur Ruby'
_diffrn_measurement_method     '\w scans'
_diffrn_detector_area_resol_mean     10.2576
_diffrn_reflns_number     4607
_diffrn_reflns_av_R_equivalents     0.0517
_diffrn_reflns_av_sigmaI/netI     0.0559
_diffrn_reflns_theta_min     4.85
_diffrn_reflns_theta_max     75.89
_diffrn_reflns_theta_full     75.89
_diffrn_measured_fraction_theta_max     0.972
_diffrn_measured_fraction_theta_full     0.972
_diffrn_reflns_limit_h_min     -5
_diffrn_reflns_limit_h_max     6
_diffrn_reflns_limit_k_min     -7
_diffrn_reflns_limit_k_max     6
_diffrn_reflns_limit_l_min     -19
_diffrn_reflns_limit_l_max     23
_diffrn_standards_number     3
_diffrn_standards_interval_count     ?
_diffrn_standards_interval_time     ?
_diffrn_standards_decay_%     ?
_refine_special_details
;
Refinement of <i>F</i>^2^ against ALL reflections. The weighted <i>R</i>-factor
<i>wR</i> and goodness of fit <i>S</i> are based on <i>F</i>^2^, conventional
<i>R</i>-factors <i>R</i> are based on <i>F</i>, with <i>F</i> set to zero for
negative <i>F</i>^2^. The threshold expression of <i>F</i>^2^ >
\s(<i>F</i>^2^) is used only for calculating <i>R</i>-factors(gt) <i>etc</i>.
and is not relevant to the choice of reflections for refinement.
<i>R</i>-factors based on <i>F</i>^2^ are statistically about twice as large
as those based on <i>F</i>, and <i>R</i>- factors based on ALL data will be
even larger.
;
_reflns_number_total     2059
_reflns_number_gt     1759
_reflns_threshold_expression     I>2sigma(I)
_refine_ls_structure_factor_coef     Fsqd
_refine_ls_matrix_type     full
_refine_ls_R_factor_all     0.1093
_refine_ls_R_factor_gt     0.0986
_refine_ls_wR_factor_gt     0.2453
_refine_ls_wR_factor_ref     0.2716
_refine_ls_goodness_of_fit_ref     1.134
_refine_ls_restrained_S_all     1.134
_refine_ls_number_reflns     2059
_refine_ls_number_parameters     135
_refine_ls_number_restraints     0
_refine_ls_hydrogen_treatment     constr
_refine_ls_weighting_scheme     calc
_refine_ls_weighting_details
                 'calc w=1/[\s^2^(Fo^2^)+(0.2000P)^2^] where P=(Fo^2^+2Fc^2^)/3'
_atom_sites_solution_hydrogens     geom
_atom_sites_solution_primary     direct
_atom_sites_solution_secondary     difmap
_refine_ls_shift/su_max     0.002
_refine_ls_shift/su_mean     0.000
_refine_diff_density_max     2.779
_refine_diff_density_min     -1.324
_refine_ls_extinction_method     none
_refine_ls_extinction_coef     ?
loop_
    _atom_type_symbol
    _atom_type_description
    _atom_type_scat_dispersion_real
    _atom_type_scat_dispersion_imag
    _atom_type_scat_source
    'C' 'C' 0.0181 0.0091
                         'International Tables Vol C Tables 4.2.6.8 and 6.1.1.4'
    'H' 'H' 0.0000 0.0000
                         'International Tables Vol C Tables 4.2.6.8 and 6.1.1.4'
    'Cl' 'Cl' 0.3639 0.7018
                         'International Tables Vol C Tables 4.2.6.8 and 6.1.1.4'
    'Ni' 'Ni' -3.0029 0.5091
                         'International Tables Vol C Tables 4.2.6.8 and 6.1.1.4'
    'O' 'O' 0.0492 0.0322
                         'International Tables Vol C Tables 4.2.6.8 and 6.1.1.4'
_computing_data_collection     'CrysAlis PRO (Oxford Diffraction, 2009)'
_computing_cell_refinement     'CrysAlis PRO (Oxford Diffraction, 2009)'
_computing_data_reduction     'CrysAlis PRO (Oxford Diffraction, 2009)'
_computing_structure_solution     'SHELXS97 (Sheldrick, 2008)'
_computing_structure_refinement     'SHELXL97 (Sheldrick, 2008)'
_computing_molecular_graphics
;
XP in SHELXTL (Sheldrick, 2008)  and PLATON (Spek, 2009)
;
_computing_publication_material     'SHELXL97 (Sheldrick, 2008)'
loop_
    _atom_site_type_symbol
    _atom_site_label
    _atom_site_fract_x
    _atom_site_fract_y
    _atom_site_fract_z
    _atom_site_U_iso_or_equiv
    _atom_site_adp_type
    _atom_site_calc_flag
    _atom_site_refinement_flags
    _atom_site_occupancy
    _atom_site_symmetry_multiplicity
    _atom_site_disorder_assembly
    _atom_site_disorder_group
    Ni Ni1 1.0000 0.5000 0.5000 0.0282(4) Uani d S 1 2 . .
    Cl Cl1 2.2639(4) 0.3457(4) 0.04767(9) 0.0837(7) Uani d . 1 1 . .
    O O2W 0.7333(6) 0.2008(5) 0.50078(16) 0.0359(7) Uani d . 1 1 . .
    H H2WA 0.7214 0.1192 0.4577 0.054 Uiso d R 1 1 . .
    H H2WB 0.5706 0.2354 0.5131 0.054 Uiso d R 1 1 . .
    O O1 1.5117(7) 0.3222(6) 0.29609(16) 0.0413(8) Uani d . 1 1 . .
    O O1W 1.2630(6) 0.3692(5) 0.56991(15) 0.0344(7) Uani d . 1 1 . .
    H H1WA 1.1689 0.2886 0.5999 0.052 Uiso d R 1 1 . .
    H H1WB 1.3660 0.4834 0.5951 0.052 Uiso d R 1 1 . .
    O O3 0.9237(6) 0.0301(5) 0.37074(15) 0.0379(7) Uani d . 1 1 . .
    O O2 1.2116(7) 0.3526(5) 0.41255(16) 0.0369(7) Uani d . 1 1 . .
    C C1 1.6813(9) 0.3129(8) 0.2362(2) 0.0383(10) Uani d . 1 1 . .
    C C7 1.3174(9) 0.1227(7) 0.3018(2) 0.0358(9) Uani d . 1 1 . .
    H H7A 1.4128 -0.0122 0.3075 0.043 Uiso calc R 1 1 . .
    H H7B 1.2049 0.0863 0.2574 0.043 Uiso calc R 1 1 . .
    C C8 1.1359(8) 0.1725(6) 0.36740(19) 0.0293(8) Uani d . 1 1 . .
    C C2 1.8536(13) 0.5167(10) 0.2301(3) 0.0539(13) Uani d . 1 1 . .
    H H2 1.8489 0.6472 0.2651 0.065 Uiso calc R 1 1 . .
    C C6 1.6845(11) 0.1169(10) 0.1845(3) 0.0491(12) Uani d . 1 1 . .
    H H6 1.5671 -0.0199 0.1885 0.059 Uiso calc R 1 1 . .
    C C5 1.8678(12) 0.1279(12) 0.1261(3) 0.0564(13) Uani d . 1 1 . .
    H H5 1.8740 -0.0029 0.0912 0.068 Uiso calc R 1 1 . .
    C C4 2.0382(12) 0.3318(12) 0.1203(3) 0.0556(13) Uani d . 1 1 . .
    C C3 2.0336(14) 0.5284(12) 0.1721(3) 0.0621(15) Uani d . 1 1 . .
    H H3 2.1495 0.6659 0.1680 0.075 Uiso calc R 1 1 . .
loop_
    _atom_site_aniso_label
    _atom_site_aniso_U_11
    _atom_site_aniso_U_22
    _atom_site_aniso_U_33
    _atom_site_aniso_U_12
    _atom_site_aniso_U_13
    _atom_site_aniso_U_23
    Ni1 0.0331(6) 0.0178(6) 0.0305(6) -0.0016(4) 0.0044(4) -0.0044(4)
    Cl1 0.0815(12) 0.1170(16) 0.0516(9) 0.0067(10) 0.0316(8) 0.0111(9)
    O2W 0.0349(15) 0.0225(14) 0.0465(16) -0.0025(11) 0.0093(12) -0.0043(11)
    O1 0.0472(18) 0.0345(16) 0.0357(15) -0.0041(13) 0.0120(13) -0.0122(12)
    O1W 0.0383(16) 0.0235(13) 0.0385(14) -0.0042(11) -0.0019(11) -0.0007(10)
    O3 0.0471(18) 0.0272(15) 0.0356(14) -0.0039(12) 0.0041(12) -0.0025(11)
    O2 0.0440(17) 0.0270(15) 0.0350(14) -0.0025(12) 0.0047(12) -0.0085(11)
    C1 0.040(2) 0.041(2) 0.0317(18) 0.0007(18) 0.0084(16) -0.0002(16)
    C7 0.040(2) 0.028(2) 0.0350(19) -0.0020(16) 0.0032(16) -0.0069(15)
    C8 0.035(2) 0.0217(18) 0.0299(17) 0.0043(14) -0.0009(14) -0.0035(13)
    C2 0.067(4) 0.041(3) 0.047(3) -0.008(2) 0.014(2) -0.004(2)
    C6 0.057(3) 0.046(3) 0.039(2) 0.000(2) 0.010(2) -0.0071(19)
    C5 0.058(3) 0.067(4) 0.040(2) 0.006(3) 0.011(2) -0.010(2)
    C4 0.056(3) 0.068(4) 0.042(2) 0.001(3) 0.010(2) 0.008(2)
    C3 0.068(4) 0.060(3) 0.055(3) -0.009(3) 0.021(3) 0.009(3)
_geom_special_details
;
All e.s.d.'s (except the e.s.d. in the dihedral angle between two l.s. planes)
are estimated using the full covariance matrix. The cell e.s.d.'s are taken
into account individually in the estimation of e.s.d.'s in distances, angles
and torsion angles; correlations between e.s.d.'s in cell parameters are only
used when they are defined by crystal symmetry. An approximate (isotropic)
treatment of cell e.s.d.'s is used for estimating e.s.d.'s involving l.s.
planes.
;
loop_
    _geom_bond_atom_site_label_1
    _geom_bond_atom_site_label_2
    _geom_bond_site_symmetry_2
    _geom_bond_distance
    _geom_bond_publ_flag
    Ni1 O2W 2_766 2.039(3) ?
    Ni1 O2W . 2.039(3) ?
    Ni1 O2 . 2.060(3) ?
    Ni1 O2 2_766 2.060(3) ?
    Ni1 O1W 2_766 2.084(3) ?
    Ni1 O1W . 2.084(3) ?
    Cl1 C4 . 1.737(5) ?
    O2W H2WA . 0.8668 ?
    O2W H2WB . 0.8667 ?
    O1 C1 . 1.379(5) ?
    O1 C7 . 1.419(5) ?
    O1W H1WA . 0.8641 ?
    O1W H1WB . 0.8642 ?
    O3 C8 . 1.252(5) ?
    O2 C8 . 1.263(5) ?
    C1 C2 . 1.380(7) ?
    C1 C6 . 1.383(7) ?
    C7 C8 . 1.516(5) ?
    C7 H7A . 0.9700 ?
    C7 H7B . 0.9700 ?
    C2 C3 . 1.386(7) ?
    C2 H2 . 0.9300 ?
    C6 C5 . 1.403(7) ?
    C6 H6 . 0.9300 ?
    C5 C4 . 1.375(9) ?
    C5 H5 . 0.9300 ?
    C4 C3 . 1.388(9) ?
    C3 H3 . 0.9300 ?
loop_
    _geom_angle_atom_site_label_1
    _geom_angle_atom_site_label_2
    _geom_angle_atom_site_label_3
    _geom_angle_site_symmetry_1
    _geom_angle_site_symmetry_3
    _geom_angle
    _geom_angle_publ_flag
    O2W Ni1 O2W 2_766 . 180.0 ?
    O2W Ni1 O2 2_766 . 87.58(12) ?
    O2W Ni1 O2 . . 92.42(12) ?
    O2W Ni1 O2 2_766 2_766 92.42(12) ?
    O2W Ni1 O2 . 2_766 87.58(12) ?
    O2 Ni1 O2 . 2_766 180.00(11) ?
    O2W Ni1 O1W 2_766 2_766 89.06(12) ?
    O2W Ni1 O1W . 2_766 90.94(13) ?
    O2 Ni1 O1W . 2_766 91.59(13) ?
    O2 Ni1 O1W 2_766 2_766 88.41(13) ?
    O2W Ni1 O1W 2_766 . 90.95(13) ?
    O2W Ni1 O1W . . 89.05(12) ?
    O2 Ni1 O1W . . 88.41(13) ?
    O2 Ni1 O1W 2_766 . 91.59(13) ?
    O1W Ni1 O1W 2_766 . 180.00(12) ?
    Ni1 O2W H2WA . . 110.5 ?
    Ni1 O2W H2WB . . 110.4 ?
    H2WA O2W H2WB . . 108.4 ?
    C1 O1 C7 . . 117.3(3) ?
    Ni1 O1W H1WA . . 110.3 ?
    Ni1 O1W H1WB . . 110.4 ?
    H1WA O1W H1WB . . 108.6 ?
    C8 O2 Ni1 . . 128.6(3) ?
    O1 C1 C2 . . 115.3(4) ?
    O1 C1 C6 . . 124.0(4) ?
    C2 C1 C6 . . 120.6(4) ?
    O1 C7 C8 . . 109.7(3) ?
    O1 C7 H7A . . 109.7 ?
    C8 C7 H7A . . 109.7 ?
    O1 C7 H7B . . 109.7 ?
    C8 C7 H7B . . 109.7 ?
    H7A C7 H7B . . 108.2 ?
    O3 C8 O2 . . 126.7(4) ?
    O3 C8 C7 . . 116.0(3) ?
    O2 C8 C7 . . 117.3(4) ?
    C1 C2 C3 . . 120.6(5) ?
    C1 C2 H2 . . 119.7 ?
    C3 C2 H2 . . 119.7 ?
    C1 C6 C5 . . 118.9(5) ?
    C1 C6 H6 . . 120.6 ?
    C5 C6 H6 . . 120.6 ?
    C4 C5 C6 . . 120.1(5) ?
    C4 C5 H5 . . 120.0 ?
    C6 C5 H5 . . 120.0 ?
    C5 C4 C3 . . 120.8(5) ?
    C5 C4 Cl1 . . 120.1(5) ?
    C3 C4 Cl1 . . 119.1(4) ?
    C2 C3 C4 . . 119.0(5) ?
    C2 C3 H3 . . 120.5 ?
    C4 C3 H3 . . 120.5 ?
loop_
    _geom_hbond_atom_site_label_D
    _geom_hbond_atom_site_label_H
    _geom_hbond_atom_site_label_A
    _geom_hbond_site_symmetry_A
    _geom_hbond_distance_DH
    _geom_hbond_distance_HA
    _geom_hbond_distance_DA
    _geom_hbond_angle_DHA
    O2W H2WA O3 . 0.87 1.93 2.679(4) 144.2
    O2W H2WB O1W 1_455 0.87 2.01 2.843(4) 161.5
    O1W H1WA O3 2_756 0.86 1.98 2.732(4) 144.5
    O1W H1WB O1 2_866 0.86 2.21 2.978(4) 148.0
    O1W H1WB O2 2_866 0.86 2.18 2.861(4) 135.2
data_global
_journal_date_recd_electronic     2012-10-11
_journal_date_accepted     2012-11-04
_journal_name_full     'Acta Crystallographica, Section E'
_journal_year     2012
_journal_volume     68
_journal_issue     12
_journal_page_first     m1464
_journal_page_last     m1464
_journal_paper_category     QM
_journal_paper_doi     10.1107/S1600536812045540
_journal_coeditor_code     SU2512
_publ_contact_author_name     'Mavlonbek Ziyaev'
_publ_contact_author_address
;
Institute of Bioorganic Chemistry
Academy of Sciences of Uzbekistan
M. Ulugbek Str. 83
Tashkent
700125 Uzbekistan
;
_publ_contact_author_email     'mavlonbek.ziyaev@mail.ru'
_publ_contact_author_fax     '998712627063'
_publ_contact_author_phone     '998712628906'
_publ_section_title
;
<i>trans</i>-Tetraaquabis[2-(4-chlorophenoxy)acetato-\k<i>O</i>^1^]nickel(II)
;
loop_
    _publ_author_name
    _publ_author_footnote
    _publ_author_address
    'Ashurov, Jamshid' .
;
Institute of Bioorganic Chemistry
Academy of Sciences of Uzbekistan
M. Ulugbek Str. 83
Tashkent
700125 Uzbekistan
;
    'Ziyaev, Mavlonbek' .
;
Institute of Bioorganic Chemistry
Academy of Sciences of Uzbekistan
M. Ulugbek Str. 83
Tashkent
700125 Uzbekistan
;
    'Ibragimov, Bakhtiyar' .
;
Institute of Bioorganic Chemistry
Academy of Sciences of Uzbekistan
M. Ulugbek Str. 83
Tashkent
700125 Uzbekistan
;
    'Talipov, Samat' .
;
Institute of Bioorganic Chemistry
Academy of Sciences of Uzbekistan
M. Ulugbek Str. 83
Tashkent
700125 Uzbekistan
;
_publ_section_synopsis     .
