# Supplementary material for: trans-Tetra­aqua­bis­[2-(4-chloro­phen­oxy)acetato-κO 1]nickel(II)
Source: Acta Crystallogr Sect E Struct Rep Online. 2012 Nov 10;68(Pt 12):m1464. doi: 10.1107/S1600536812045540 (PMC3588726; doi:10.1107/S1600536812045540)
Supplement: Supplementary file 2 [file e-68-m1464-Isup2.hkl]

# 
# h,k,l, Fc-squared, Fo-squared, sigma(Fo-squared) and status flag 
# 
data_I
_shelx_title ' I' 
_shelx_refln_list_code          4 
_shelx_F_calc_maximum      135.72 
_exptl_crystal_F_000       258.00 
_reflns_d_resolution_high  0.7949 
 
loop_ 
 _symmetry_equiv_pos_as_xyz 
 'x, y, z' 
 '-x, -y, -z' 
 
_cell_length_a     4.8940 
_cell_length_b     5.7690 
_cell_length_c    18.3690 
_cell_angle_alpha  97.226 
_cell_angle_beta   90.088 
_cell_angle_gamma  96.796 
 
_shelx_F_squared_multiplier     1.000 
 
loop_ 
 _refln_index_h 
 _refln_index_k 
 _refln_index_l 
 _refln_F_squared_calc 
 _refln_F_squared_meas 
 _refln_F_squared_sigma 
 _refln_observed_status 
   1   0   0     1841.87     1960.31     30.57 o 
   2   0   0      405.24      125.68      9.94 o 
   3   0   0      209.98      192.31    118.51 o 
   4   0   0      363.61      407.14     37.01 o 
   5   0   0        9.87        9.03      2.91 o 
   6   0   0        5.97       10.22      2.50 o 
  -6   1   0        2.05        4.40      2.04 o 
  -5   1   0       35.34       39.20      6.48 o 
  -4   1   0      389.97      367.65     14.65 o 
  -3   1   0      360.80      353.00     64.99 o 
  -2   1   0       10.71        9.09      1.95 o 
  -1   1   0       10.23       10.46      1.34 o 
   0   1   0     1970.63     2710.06     85.67 o 
   1   1   0     1773.82     1932.12     22.90 o 
   2   1   0      302.84      355.77     15.06 o 
   3   1   0        0.03        0.07      1.72 o 
   4   1   0      221.14      256.48     26.41 o 
   5   1   0       79.74      100.89     29.79 o 
  -6   2   0        1.64        3.75      1.79 o 
  -5   2   0        0.25       -0.05      2.51 o 
  -4   2   0        0.90        1.88      1.24 o 
  -3   2   0      756.13      664.67    452.40 o 
  -2   2   0      565.10      494.62     12.49 o 
  -1   2   0       30.93       29.04      2.94 o 
   0   2   0       33.77       53.02      7.00 o 
   1   2   0     5732.98     7236.27     42.58 o 
   2   2   0     1194.78     1568.55     70.60 o 
   3   2   0       10.58       11.28      2.79 o 
   4   2   0        3.23        5.49      4.90 o 
   5   2   0      146.02      163.54     44.91 o 
  -5   3   0        3.81        1.30      1.82 o 
  -4   3   0        7.28        3.87      2.07 o 
  -3   3   0      381.72      345.76     12.83 o 
  -2   3   0      417.83      342.22     25.34 o 
  -1   3   0       61.30       37.28      6.54 o 
   0   3   0       32.99       43.41      7.37 o 
   1   3   0     1031.65     1116.00     62.25 o 
   2   3   0       42.16       31.54      5.18 o 
   3   3   0        0.08        0.82      1.64 o 
   4   3   0        6.50        9.74      3.01 o 
   5   3   0       26.63       26.69     10.55 o 
  -5   4   0       70.16       72.01      6.06 o 
  -4   4   0        3.05        5.65      1.64 o 
  -3   4   0        5.07        5.94      1.59 o 
  -2   4   0      454.26      421.04     22.89 o 
  -1   4   0      474.19      396.40     25.29 o 
   0   4   0       12.41       21.75      5.47 o 
   1   4   0      134.10      136.18      9.18 o 
   2   4   0      570.38      628.47     17.18 o 
   3   4   0      181.83      229.64     10.70 o 
   4   4   0        2.29        3.16      1.20 o 
  -4   5   0       18.86       23.31      3.78 o 
  -3   5   0       20.96       20.97      5.82 o 
  -2   5   0      202.47      185.50      9.12 o 
  -1   5   0      230.54      195.85     11.84 o 
   0   5   0      117.54      163.85      8.65 o 
   1   5   0       28.53       18.82      2.71 o 
   2   5   0       48.33       44.57      3.87 o 
   3   5   0       69.77       65.08      6.22 o 
  -3   6   0        0.05        2.93      1.97 o 
  -2   6   0       14.86       14.20      4.67 o 
  -1   6   0      100.03       98.63      9.16 o 
   0   6   0      339.29      496.24     14.16 o 
   1   6   0       40.17       33.67      3.51 o 
   2   6   0       22.73       18.67      2.05 o 
  -1   7   0       38.60       29.94      4.14 o 
   0   7   0       68.15       95.15      7.59 o 
   0  -7   1      109.65      146.51     10.96 o 
   1  -7   1       37.36       26.82      2.79 o 
  -2  -6   1        0.22        0.75      0.69 o 
  -1  -6   1        6.25        6.71      1.71 o 
   0  -6   1      131.36      192.64      8.84 o 
   1  -6   1        0.85        2.24      2.22 o 
   2  -6   1        9.93       14.24      2.50 o 
   3  -6   1       10.75       17.03      3.49 o 
   4  -6   1        0.51        1.32      1.13 o 
  -3  -5   1       38.50       36.93      4.34 o 
  -2  -5   1       86.83       80.36      7.51 o 
  -1  -5   1        4.32        2.99      1.51 o 
   0  -5   1      110.23      159.05      8.64 o 
   1  -5   1       94.91       71.49      7.19 o 
   2  -5   1      252.90      220.41     12.06 o 
   3  -5   1       27.03       27.00      4.25 o 
   4  -5   1       11.57       13.49      4.85 o 
  -4  -4   1        1.79        3.36      1.46 o 
  -3  -4   1      191.16      244.94     12.77 o 
  -2  -4   1      260.52      248.37     12.41 o 
  -1  -4   1      259.69      268.25     16.00 o 
   0  -4   1        7.19        9.33      3.49 o 
   1  -4   1      135.75      132.71     14.63 o 
   2  -4   1        7.13        3.67      1.54 o 
   3  -4   1        0.97        1.52      1.19 o 
   4  -4   1        0.12        1.62      1.34 o 
   5  -4   1       22.23       23.29      3.58 o 
  -5  -3   1        6.33        3.27      1.76 o 
  -4  -3   1        3.33        2.33      1.29 o 
  -3  -3   1       35.26       31.62      5.00 o 
  -2  -3   1        5.59        3.21      2.60 o 
  -1  -3   1      448.54      499.05     17.20 o 
   0  -3   1      503.12      734.53     29.89 o 
   1  -3   1       15.77       14.28      3.80 o 
   2  -3   1        2.43        1.54      1.30 o 
   3  -3   1      559.71      540.15     16.17 o 
   4  -3   1       83.75       94.28      6.31 o 
   5  -3   1        0.17        2.22      2.29 o 
  -5  -2   1       67.17       86.54      8.02 o 
  -4  -2   1       63.23       65.38      7.47 o 
  -3  -2   1       55.85       78.68      7.12 o 
  -2  -2   1     1403.61     1696.29    147.95 o 
  -1  -2   1      355.93      492.68     28.76 o 
   0  -2   1       20.59       30.31      1.43 o 
   1  -2   1        4.32        3.95      2.19 o 
   2  -2   1      231.31      210.51    104.92 o 
   3  -2   1      159.49      142.46    105.87 o 
   4  -2   1      184.91      175.04      9.94 o 
   5  -2   1       14.41       15.40      3.13 o 
   6  -2   1        1.06        0.17      0.88 o 
  -5  -1   1       25.11       27.23      4.91 o 
  -4  -1   1        0.88        4.35      3.23 o 
  -3  -1   1       52.32       60.59      8.98 o 
  -2  -1   1      132.08       63.60      6.88 o 
  -1  -1   1       30.94       38.10      3.56 o 
   0  -1   1     3935.23     6206.44     19.34 o 
   1  -1   1       37.09       29.15      4.27 o 
   2  -1   1       60.84       34.61      5.25 o 
   3  -1   1       16.29       13.17      3.17 o 
   4  -1   1      227.99      229.48      9.33 o 
   5  -1   1       99.08      116.07     11.14 o 
   6  -1   1       52.79       92.95      7.52 o 
  -6   0   1        0.33       -0.99      0.99 o 
  -5   0   1        7.48       15.11      3.98 o 
  -4   0   1      123.16      130.27     11.79 o 
  -3   0   1      120.85       87.91     50.29 o 
  -2   0   1       76.47       74.58      7.66 o 
  -1   0   1      555.56      113.60     11.86 o 
   1   0   1       31.01       30.20      8.01 o 
   2   0   1       85.29       79.38      7.41 o 
   3   0   1        0.08       -1.55      1.58 o 
   4   0   1       59.59       54.56      6.28 o 
   5   0   1       21.26       28.64      4.21 o 
   6   0   1        8.34       17.66      3.18 o 
  -6   1   1        0.94        1.50      1.28 o 
  -5   1   1      153.69      174.20     13.80 o 
  -4   1   1       49.20       48.86      5.75 o 
  -3   1   1       17.36       11.78      4.60 o 
  -2   1   1        2.56        2.29      1.66 o 
  -1   1   1      454.98      317.02     26.17 o 
   0   1   1     2757.35     4251.21    388.53 o 
   1   1   1       98.72       90.35     23.14 o 
   2   1   1      914.37      777.66     21.64 o 
   3   1   1      207.06      242.03     16.07 o 
   4   1   1       23.30       29.83      4.67 o 
   5   1   1       72.82       91.20     10.37 o 
  -6   2   1        1.30        1.16      0.77 o 
  -5   2   1        0.25        0.84      0.96 o 
  -4   2   1        1.25        2.68      1.14 o 
  -3   2   1      628.57      547.19    348.86 o 
  -2   2   1      604.41      608.42     14.60 o 
  -1   2   1     1827.79     1789.39     50.29 o 
   0   2   1      457.27      771.58      9.83 o 
   1   2   1      709.44      956.76     20.70 o 
   2   2   1        2.30        0.73      0.70 o 
   3   2   1       66.39       97.93     10.66 o 
   4   2   1        3.01        1.81      1.39 o 
   5   2   1       32.00       36.00      8.54 o 
  -5   3   1        7.28        7.83      1.95 o 
  -4   3   1       27.08       24.09      3.52 o 
  -3   3   1      182.01      188.38      8.23 o 
  -2   3   1      188.74      210.02     19.96 o 
  -1   3   1        1.60        5.22      2.79 o 
   0   3   1      134.41      197.61     15.45 o 
   1   3   1      418.09      411.37     41.30 o 
   2   3   1       15.85       18.10      4.01 o 
   3   3   1       75.50       95.66      8.51 o 
   4   3   1      140.05      167.20     11.38 o 
   5   3   1       24.51       19.16     12.58 o 
  -5   4   1        1.48       -0.80      1.39 o 
  -4   4   1       40.19       43.74      4.66 o 
  -3   4   1       39.74       31.99      4.91 o 
  -2   4   1      228.12      189.97     10.28 o 
  -1   4   1      282.33      287.06     16.82 o 
   0   4   1      666.04     1073.36     40.23 o 
   1   4   1       18.31       15.07      3.14 o 
   2   4   1      223.71      223.37     10.23 o 
   3   4   1      192.39      235.08     13.59 o 
   4   4   1       44.00       45.75      3.97 o 
  -4   5   1        1.01        0.68      1.32 o 
  -3   5   1       15.53       15.03      3.37 o 
  -2   5   1      199.95      164.85     11.60 o 
  -1   5   1      154.39      134.31      9.67 o 
   0   5   1       63.47      105.85      7.97 o 
   1   5   1       22.14       18.90      2.90 o 
   2   5   1       49.47       40.74      3.66 o 
   3   5   1       14.92       13.49      2.62 o 
  -3   6   1        0.65        2.44      1.40 o 
  -2   6   1       27.60       30.80      4.53 o 
  -1   6   1       95.12       89.71      8.93 o 
   0   6   1       65.09       97.47      6.22 o 
   1   6   1      151.84      151.99      7.27 o 
   2   6   1       50.58       49.17      6.47 o 
  -1   7   1       36.19       27.38      4.09 o 
   0   7   1       30.29       44.34      5.20 o 
   0  -7   2      182.63      263.61      8.53 o 
   1  -7   2       23.67       19.43      3.73 o 
  -2  -6   2        3.76        3.72      0.92 o 
  -1  -6   2        5.04        3.96      1.15 o 
   0  -6   2       17.29       19.61      2.81 o 
   1  -6   2       30.57       29.82      3.63 o 
   2  -6   2       17.08       17.39      2.40 o 
   3  -6   2       38.05       37.46      5.21 o 
   4  -6   2        9.86       10.48      2.54 o 
  -3  -5   2      133.46      131.12     15.25 o 
  -2  -5   2      194.47      169.67     10.70 o 
  -1  -5   2       28.48       22.58      3.24 o 
   0  -5   2        0.62        3.16      1.52 o 
   1  -5   2      566.52      517.14     15.46 o 
   2  -5   2      133.54      115.80      8.62 o 
   3  -5   2       11.35       12.11      5.75 o 
   4  -5   2       19.82       18.89      2.71 o 
  -4  -4   2        5.48        2.97      1.22 o 
  -3  -4   2      424.00      460.41     17.37 o 
  -2  -4   2      264.10      270.62     23.69 o 
  -1  -4   2        0.10        0.10      1.34 o 
   0  -4   2       60.00       65.07      9.63 o 
   1  -4   2      369.78      388.04     24.44 o 
   2  -4   2        9.09        6.63      3.23 o 
   3  -4   2        5.45        4.29      1.08 o 
   4  -4   2        9.95       12.78      2.41 o 
   5  -4   2       23.67       27.01      3.81 o 
  -5  -3   2       23.89       24.21     10.99 o 
  -4  -3   2        2.73        6.10      2.36 o 
  -3  -3   2        1.62       -0.64      2.65 o 
  -2  -3   2      402.16      438.06     41.96 o 
  -1  -3   2        0.19        2.30      0.88 o 
   0  -3   2       45.72       63.13      8.39 o 
   1  -3   2      313.86      314.75     18.55 o 
   2  -3   2     1132.28     1165.74     62.45 o 
   3  -3   2      251.15      256.38     11.21 o 
   4  -3   2       91.30       93.62      6.48 o 
   5  -3   2        1.17        2.71      1.74 o 
  -5  -2   2       93.23      128.01      9.68 o 
  -4  -2   2       68.29       76.23      8.79 o 
  -3  -2   2       36.82       46.75      5.34 o 
  -2  -2   2     1096.80     1455.67     53.83 o 
  -1  -2   2     1538.67     1940.29     21.92 o 
   0  -2   2      189.08      313.25      6.28 o 
   1  -2   2     1485.40     1424.40     18.32 o 
   2  -2   2      876.56      890.15     27.94 o 
   3  -2   2       90.70       35.81      8.01 o 
   4  -2   2        3.76        2.79      1.32 o 
   5  -2   2        7.97       11.50      2.57 o 
  -5  -1   2       40.07       57.67      6.87 o 
  -4  -1   2      107.58      120.83      9.39 o 
  -3  -1   2        5.97        1.70      2.05 o 
  -2  -1   2        5.37        4.69      2.33 o 
  -1  -1   2     2179.09     3097.20     35.13 o 
   0  -1   2      480.20      852.11     21.34 o 
   1  -1   2     1030.94      873.67      8.62 o 
   2  -1   2      365.97      373.31     15.63 o 
   3  -1   2      249.59      230.87     12.96 o 
   4  -1   2       16.33       11.85      3.09 o 
   5  -1   2       19.50       21.74      4.71 o 
   6  -1   2       24.37       49.98      5.53 o 
  -5   0   2      254.77      320.29     43.26 o 
  -4   0   2      679.23      772.35     26.13 o 
  -3   0   2      208.71      221.12     17.74 o 
  -2   0   2      347.64      460.03     21.12 o 
  -1   0   2      681.20      235.99     11.28 o 
   0   0   2      502.84      837.62     15.94 o 
   1   0   2      839.36      715.00     28.03 o 
   2   0   2      210.51      169.76     10.15 o 
   3   0   2      182.85      153.75     16.20 o 
   4   0   2       98.14      107.84     12.31 o 
   5   0   2        1.77        2.55      3.96 o 
   6   0   2       14.05       17.01      3.03 o 
  -6   1   2        2.79        1.24      0.69 o 
  -5   1   2        5.18        7.27      2.94 o 
  -4   1   2      234.35      227.75     12.19 o 
  -3   1   2      823.24       10.59      8.42 o 
  -2   1   2      204.05      223.92     21.94 o 
  -1   1   2      309.94      246.70      7.87 o 
   0   1   2     1561.22     2671.85    101.16 o 
   1   1   2      214.41      248.03      8.86 o 
   2   1   2       18.14       13.29      3.31 o 
   3   1   2      631.86      538.67     24.59 o 
   4   1   2      115.88      139.12     10.55 o 
   5   1   2       23.75       28.49      7.86 o 
  -6   2   2       23.32       23.15      3.62 o 
  -5   2   2        7.68        8.36      1.97 o 
  -4   2   2       27.51       31.33      3.75 o 
  -3   2   2     1396.44     1607.69     40.25 o 
  -2   2   2     1107.50     1034.81     19.36 o 
  -1   2   2      377.88      445.77      8.47 o 
   0   2   2      134.09      205.18      6.70 o 
   1   2   2     1823.83     1977.36     61.47 o 
   2   2   2       25.08       28.62      3.41 o 
   3   2   2        0.06        6.39      3.32 o 
   4   2   2       43.92       45.79      6.18 o 
   5   2   2       18.72       24.70      2.72 o 
  -5   3   2        1.32        2.03      1.12 o 
  -4   3   2        1.77        2.00      1.52 o 
  -3   3   2       73.78       76.30      5.29 o 
  -2   3   2      174.01      174.38     18.82 o 
  -1   3   2      599.72      657.88     17.96 o 
   0   3   2       49.94       82.67      9.81 o 
   1   3   2      386.69      367.28     22.75 o 
   2   3   2      450.85      424.27     71.23 o 
   3   3   2       28.60       30.15      6.92 o 
   4   3   2      140.01      175.53     11.87 o 
   5   3   2       16.85       22.85      3.19 o 
  -5   4   2        2.50        3.59      1.37 o 
  -4   4   2       48.05       49.68      5.19 o 
  -3   4   2       41.97       34.62      5.06 o 
  -2   4   2      324.10      277.93     13.86 o 
  -1   4   2      428.48      432.37     16.94 o 
   0   4   2       33.85       70.07      6.53 o 
   1   4   2      197.06      173.35     11.90 o 
   2   4   2      130.84      126.91      7.89 o 
   3   4   2       60.82       73.02      7.63 o 
   4   4   2        5.65        6.23      1.65 o 
  -4   5   2        3.91        3.87      1.63 o 
  -3   5   2        5.10        7.30      2.47 o 
  -2   5   2      145.08      121.41      9.75 o 
  -1   5   2      108.80       80.52      7.32 o 
   0   5   2       58.73       85.08      5.40 o 
   1   5   2       18.06       18.50      2.84 o 
   2   5   2       74.49       70.20      4.70 o 
   3   5   2        2.08        1.90      1.17 o 
  -3   6   2       17.19       11.51      4.34 o 
  -2   6   2        4.58        6.06      3.13 o 
  -1   6   2       80.63       65.61      6.30 o 
   0   6   2       44.12       62.36      5.36 o 
   1   6   2      115.21      115.25      6.08 o 
   2   6   2       12.89        9.57      1.74 o 
  -1   7   2        8.45        7.06      1.97 o 
   0   7   2       13.22       20.71      3.38 o 
   0  -7   3      106.09      136.76      9.35 o 
   1  -7   3       71.32       67.82      7.22 o 
  -2  -6   3        3.54        3.34      1.05 o 
  -1  -6   3        3.74        4.95      1.51 o 
   0  -6   3        1.57        2.55      1.34 o 
   1  -6   3      135.94      130.58      7.50 o 
   2  -6   3       27.21       28.67      3.81 o 
   3  -6   3       47.63       46.17      6.06 o 
   4  -6   3       28.18       32.20      4.32 o 
  -3  -5   3       62.23       59.40      4.25 o 
  -2  -5   3      185.23      188.13     11.16 o 
  -1  -5   3      172.60      167.29     10.57 o 
   0  -5   3       71.68      102.81      8.66 o 
   1  -5   3       86.07       73.64      5.57 o 
   2  -5   3       90.03       84.32      7.41 o 
   3  -5   3       39.33       39.38      6.90 o 
   4  -5   3        1.81        2.80      1.57 o 
  -4  -4   3        9.19        8.22      2.61 o 
  -3  -4   3       16.49       14.52      4.74 o 
  -2  -4   3       39.56       54.09      5.67 o 
  -1  -4   3        1.27        1.90      5.36 o 
   0  -4   3      218.56      374.42     23.15 o 
   1  -4   3       46.67       61.32      9.62 o 
   2  -4   3       95.50       82.17     13.24 o 
   3  -4   3       45.77       46.17      6.62 o 
   4  -4   3       37.64       42.69      4.49 o 
   5  -4   3        3.22        3.81      1.15 o 
  -5  -3   3       24.04       27.68      3.59 o 
  -4  -3   3       84.74       96.33      8.35 o 
  -3  -3   3        1.59        1.37      1.52 o 
  -2  -3   3       79.43       97.42      8.66 o 
  -1  -3   3      617.36      793.58     59.17 o 
   0  -3   3     1753.10     3074.14     37.32 o 
   1  -3   3       76.42       80.04      9.15 o 
   2  -3   3      263.26      279.96     12.66 o 
   3  -3   3      114.02      105.98      7.36 o 
   4  -3   3       98.44       96.70      6.58 o 
   5  -3   3        0.06       -0.58      1.01 o 
  -5  -2   3       70.15       89.31      7.97 o 
  -4  -2   3      207.07      247.35     13.59 o 
  -3  -2   3       97.99      108.72      8.49 o 
  -2  -2   3       42.89       43.10      5.17 o 
  -1  -2   3     1809.17     2668.01     22.40 o 
   0  -2   3      576.88      979.69     66.05 o 
   1  -2   3       30.26       38.87      3.79 o 
   2  -2   3      104.42      116.12      9.76 o 
   3  -2   3       41.63       17.01      5.86 o 
   4  -2   3       18.89       19.48      2.71 o 
   5  -2   3       68.97       66.65      4.85 o 
  -5  -1   3       71.52       93.56      8.77 o 
  -4  -1   3        0.81        2.65      2.57 o 
  -3  -1   3      378.55      446.69     24.77 o 
  -2  -1   3      181.56       88.08      9.46 o 
  -1  -1   3        8.96        5.25      2.23 o 
   0  -1   3     1888.95     3544.49     25.18 o 
   1  -1   3    18419.99    12504.77    200.98 o 
   2  -1   3      966.57      875.47     23.21 o 
   3  -1   3        1.87        0.02      1.77 o 
   4  -1   3       54.52       66.43      5.92 o 
   5  -1   3       47.67       57.04      7.50 o 
   6  -1   3        0.03        1.81      1.10 o 
  -5   0   3       48.41       66.22      6.80 o 
  -4   0   3      123.23      119.99     15.39 o 
  -3   0   3      832.12       24.12      7.22 o 
  -2   0   3      164.08      125.19     12.37 o 
  -1   0   3       59.07       29.65      4.24 o 
   0   0   3      653.21     1085.47      8.29 o 
   1   0   3     3449.89     2916.28     31.96 o 
   2   0   3      138.75       51.45      6.02 o 
   3   0   3      168.80      160.37     25.35 o 
   4   0   3       33.97       27.61      9.25 o 
   5   0   3       31.28       36.91      8.83 o 
   6   0   3        4.89        8.98      2.19 o 
  -6   1   3        2.71        1.89      0.99 o 
  -5   1   3        2.12        2.44      1.24 o 
  -4   1   3       45.39       35.62      4.82 o 
  -3   1   3       54.12       17.56      6.16 o 
  -2   1   3      515.12      385.90    242.60 o 
  -1   1   3      987.73      842.75     10.37 o 
   0   1   3      194.95      347.90     11.94 o 
   1   1   3       21.90       18.10      3.12 o 
   2   1   3     2022.10     1751.18     33.44 o 
   3   1   3      897.32      803.76     30.50 o 
   4   1   3        7.72        6.65      2.55 o 
   5   1   3        4.49        6.85      1.79 o 
  -5   2   3       31.57       36.67      4.06 o 
  -4   2   3       22.01       18.88      3.02 o 
  -3   2   3        1.74        1.63      1.63 o 
  -2   2   3      994.05      994.31     19.60 o 
  -1   2   3      109.92       81.28      5.07 o 
   0   2   3      175.82      280.38     15.11 o 
   1   2   3       93.14       98.94      5.57 o 
   2   2   3      620.21      583.83     14.71 o 
   3   2   3        4.54        5.08      1.83 o 
   4   2   3        8.78       12.83      3.40 o 
   5   2   3        0.93        1.37      0.78 o 
  -5   3   3        2.22        2.29      1.29 o 
  -4   3   3      194.98      191.42      9.76 o 
  -3   3   3       30.68       27.49      3.37 o 
  -2   3   3        1.28       -0.90      1.51 o 
  -1   3   3      324.71      342.77     13.04 o 
   0   3   3      914.11     1491.45     40.68 o 
   1   3   3        1.03        2.67      1.61 o 
   2   3   3      257.53      263.80     13.17 o 
   3   3   3      193.12      263.47     19.51 o 
   4   3   3      110.84      149.94      8.62 o 
   5   3   3        8.12       11.74      2.22 o 
  -5   4   3       57.01       54.86      7.52 o 
  -4   4   3       80.72       86.48      6.38 o 
  -3   4   3      136.92      122.87      9.40 o 
  -2   4   3      114.26      108.20     10.92 o 
  -1   4   3      379.46      362.00     20.85 o 
   0   4   3      175.40      279.73     17.40 o 
   1   4   3       68.52       50.63      4.23 o 
   2   4   3        0.01        0.96      1.27 o 
   3   4   3       22.07       21.16      4.28 o 
   4   4   3       41.88       41.06      4.11 o 
  -4   5   3        8.29        4.86      2.30 o 
  -3   5   3        7.86        9.24      4.52 o 
  -2   5   3       42.76       31.09      4.80 o 
  -1   5   3       68.48       60.38      5.68 o 
   0   5   3       54.15       82.23      5.80 o 
   1   5   3      617.42      580.20     42.66 o 
   2   5   3       85.61       72.87      5.62 o 
   3   5   3        7.80        7.37      2.08 o 
  -3   6   3       96.50       82.18      8.43 o 
  -2   6   3        8.68       11.11      4.53 o 
  -1   6   3        9.13        6.91      1.82 o 
   0   6   3       42.25       71.10      4.91 o 
   1   6   3       84.07       72.51      4.75 o 
   2   6   3       34.69       26.26      2.84 o 
   0  -7   4       22.62       30.05      4.35 o 
   1  -7   4       48.17       39.23      5.33 o 
  -2  -6   4        1.61        0.70      1.06 o 
  -1  -6   4       28.33       25.44      3.02 o 
   0  -6   4       20.49       33.83      3.59 o 
   1  -6   4        4.91        5.74      1.38 o 
   2  -6   4        2.69        1.24      1.27 o 
   3  -6   4       77.94       81.16      8.19 o 
  -3  -5   4       33.79       33.53      3.01 o 
  -2  -5   4       82.33       86.01      7.35 o 
  -1  -5   4      120.70       92.48      8.31 o 
   0  -5   4      215.02      342.67     12.31 o 
   1  -5   4        1.65        2.12      1.24 o 
   2  -5   4       11.65       10.79      2.94 o 
   3  -5   4        8.29       11.37      2.78 o 
   4  -5   4        0.96        0.47      1.45 o 
  -4  -4   4        0.21       -0.49      1.06 o 
  -3  -4   4       39.13       44.62      7.14 o 
  -2  -4   4       59.31       68.88      9.83 o 
  -1  -4   4       64.26       85.95      9.62 o 
   0  -4   4      325.58      545.86     27.30 o 
   1  -4   4      451.02      524.58     27.11 o 
   2  -4   4       24.61       21.98      2.89 o 
   3  -4   4        5.02        2.37      1.00 o 
   4  -4   4      131.58      155.04     10.36 o 
   5  -4   4       14.65       16.39      2.70 o 
  -5  -3   4        8.56        8.83      2.10 o 
  -4  -3   4       39.10       36.68      6.05 o 
  -3  -3   4      156.71      146.18     39.17 o 
  -2  -3   4      332.73      322.85     51.02 o 
  -1  -3   4      702.72     1033.13     85.47 o 
   0  -3   4      220.32      337.17     12.30 o 
   1  -3   4      196.52      221.28     14.73 o 
   2  -3   4       53.79       65.12      6.17 o 
   3  -3   4        2.54        3.83      1.46 o 
   4  -3   4       61.89       65.46      5.32 o 
   5  -3   4       65.84       76.26      6.24 o 
  -5  -2   4       79.51      105.43      8.49 o 
  -4  -2   4      104.21      110.02     11.01 o 
  -3  -2   4        2.55        1.68      1.20 o 
  -2  -2   4      309.55      330.17      9.76 o 
  -1  -2   4      488.44      705.35     35.83 o 
   0  -2   4      640.08     1251.14     11.40 o 
   1  -2   4     1193.72     1307.93     16.25 o 
   2  -2   4      575.46      394.23     18.63 o 
   3  -2   4       14.63        9.54      4.77 o 
   4  -2   4        0.41        1.33      0.94 o 
   5  -2   4       96.40      122.66      7.86 o 
  -5  -1   4       30.83       36.54      3.89 o 
  -4  -1   4       48.16       40.20      6.49 o 
  -3  -1   4        4.34        1.88      2.72 o 
  -2  -1   4      768.36      777.41    144.16 o 
  -1  -1   4      803.02      658.11     59.56 o 
   0  -1   4       35.27       78.94      3.84 o 
   1  -1   4     2548.91     2622.20     25.80 o 
   2  -1   4      338.23      304.25     14.32 o 
   3  -1   4       57.99       56.92      6.12 o 
   4  -1   4       11.89       13.63      4.67 o 
   5  -1   4       15.30       21.89      4.83 o 
   6  -1   4        9.53       21.06      3.33 o 
  -5   0   4        6.99        8.55      2.15 o 
  -4   0   4      568.30      537.04     60.34 o 
  -3   0   4        0.17        0.66      1.83 o 
  -2   0   4      523.01      316.30     20.61 o 
  -1   0   4      637.61      388.83    123.64 o 
   0   0   4      246.43      430.90     10.67 o 
   1   0   4     4176.69     3375.99     50.14 o 
   2   0   4      158.10       66.55      7.12 o 
   3   0   4      854.19     1062.17     26.64 o 
   4   0   4       31.72       23.76      9.07 o 
   5   0   4        5.23        9.59      6.17 o 
  -5   1   4        0.62       -0.41      1.64 o 
  -4   1   4      122.11      110.05      8.60 o 
  -3   1   4       25.90       14.24      6.70 o 
  -2   1   4      207.86      123.26    105.86 o 
  -1   1   4     1771.08     1631.28     20.65 o 
   0   1   4     5286.45     8671.93    110.73 o 
   1   1   4        0.01        0.26      1.33 o 
   2   1   4      218.67      222.43     12.70 o 
   3   1   4      200.04      229.02     12.81 o 
   4   1   4       37.95       59.60      6.36 o 
   5   1   4       20.67       21.27      5.32 o 
  -5   2   4        7.58        6.82      2.12 o 
  -4   2   4       74.24       76.33      5.90 o 
  -3   2   4      158.58      111.36     71.44 o 
  -2   2   4      117.68      122.23      7.33 o 
  -1   2   4      171.66      192.39      5.59 o 
   0   2   4      712.68     1025.71     67.42 o 
   1   2   4      128.13      112.17     20.51 o 
   2   2   4       76.06       69.60      4.83 o 
   3   2   4        0.48       -1.27      2.55 o 
   4   2   4      101.73      141.96     10.64 o 
   5   2   4       19.43       24.36      3.26 o 
  -5   3   4        1.60        0.46      1.10 o 
  -4   3   4       24.35       24.15      3.54 o 
  -3   3   4      335.71      312.32     10.63 o 
  -2   3   4       44.71       45.60      4.24 o 
  -1   3   4      129.66      132.82      8.23 o 
   0   3   4      660.20     1048.74     20.31 o 
   1   3   4     1168.85     1055.27     23.51 o 
   2   3   4       30.54       27.57      3.97 o 
   3   3   4       97.85      108.32     12.54 o 
   4   3   4      195.97      234.60     10.46 o 
  -5   4   4       25.66       18.62      3.00 o 
  -4   4   4       11.44       10.72      2.49 o 
  -3   4   4       71.66       91.98     15.56 o 
  -2   4   4      133.18      114.73      7.46 o 
  -1   4   4      170.11      144.50     16.11 o 
   0   4   4      155.53      239.14     32.78 o 
   1   4   4      447.76      359.88     15.78 o 
   2   4   4       37.82       34.44      4.14 o 
   3   4   4        2.55        2.50      1.34 o 
   4   4   4       42.17       33.61     11.41 o 
  -4   5   4        0.97        2.43      1.44 o 
  -3   5   4        0.84        0.88      1.61 o 
  -2   5   4       20.29       25.20      3.56 o 
  -1   5   4      115.87       98.77      8.18 o 
   0   5   4       70.08       86.41      7.59 o 
   1   5   4      211.71      182.11      8.71 o 
   2   5   4      213.27      196.28     12.41 o 
   3   5   4       19.67       23.87      3.15 o 
  -3   6   4       47.51       37.43      7.21 o 
  -2   6   4       36.29       33.27      6.47 o 
  -1   6   4        1.97       -0.27      1.50 o 
   0   6   4       22.79       32.87      4.30 o 
   1   6   4       34.13       30.71      3.89 o 
   2   6   4       39.01       37.51      3.19 o 
   0  -7   5        6.59        8.84      2.36 o 
   1  -7   5        6.91        5.34      1.88 o 
  -2  -6   5       29.53       23.20      3.35 o 
  -1  -6   5      130.14      111.12      5.97 o 
   0  -6   5       49.50       74.49      5.04 o 
   1  -6   5       14.05       15.67      2.99 o 
   2  -6   5       81.92       87.54      6.98 o 
   3  -6   5       74.12       74.36      7.91 o 
  -3  -5   5       23.96       21.04      3.23 o 
  -2  -5   5      256.22      219.51     13.53 o 
  -1  -5   5      123.77       96.99      6.52 o 
   0  -5   5       58.17       85.69      6.22 o 
   1  -5   5       26.56       25.48      4.13 o 
   2  -5   5       50.01       53.80      6.15 o 
   3  -5   5        3.10        1.99      1.92 o 
   4  -5   5        6.93       11.90      2.08 o 
  -4  -4   5       10.21       11.86      3.11 o 
  -3  -4   5       41.63       43.96      5.05 o 
  -2  -4   5       43.52       28.66      5.95 o 
  -1  -4   5       61.86       64.44     11.57 o 
   0  -4   5       27.11       40.14      7.33 o 
   1  -4   5      190.37      201.90     16.31 o 
   2  -4   5       76.80       65.99      4.24 o 
   3  -4   5       79.19       78.29      6.05 o 
   4  -4   5      141.08      148.35      9.81 o 
   5  -4   5       30.32       27.75      4.83 o 
  -5  -3   5       39.02       53.37      4.65 o 
  -4  -3   5      123.22      141.81     11.56 o 
  -3  -3   5      135.25      148.94      9.70 o 
  -2  -3   5        0.26        0.83      5.60 o 
  -1  -3   5      732.57      923.53     88.32 o 
   0  -3   5      229.88      372.39     12.92 o 
   1  -3   5        3.75        6.07      2.57 o 
   2  -3   5       96.22      127.92      9.18 o 
   3  -3   5       79.76       80.83      6.58 o 
   4  -3   5       39.58       33.17      3.83 o 
   5  -3   5       19.34       19.81      3.07 o 
  -5  -2   5       15.39       20.67      3.73 o 
  -4  -2   5        0.91        0.01      1.53 o 
  -3  -2   5       95.50      110.48     10.77 o 
  -2  -2   5        3.14        3.76      1.75 o 
  -1  -2   5       20.51       11.96      2.45 o 
   0  -2   5      499.34      895.46     13.55 o 
   1  -2   5      766.83      806.87     13.07 o 
   2  -2   5       34.31       44.27      4.64 o 
   3  -2   5       36.19        6.55      6.11 o 
   4  -2   5       16.02       19.63      3.03 o 
   5  -2   5       14.64       18.06      2.94 o 
  -5  -1   5        0.01        0.45      1.26 o 
  -4  -1   5      451.50      515.27     23.23 o 
  -3  -1   5      996.27     1030.38    114.21 o 
  -2  -1   5      409.17      296.29     90.45 o 
  -1  -1   5      103.36      102.83      6.90 o 
   0  -1   5       95.35      161.13      8.03 o 
   1  -1   5      176.29      190.11      7.93 o 
   2  -1   5      348.71      226.16     12.58 o 
   3  -1   5        2.39        2.48      4.13 o 
   4  -1   5        0.34        1.60      4.69 o 
   5  -1   5       27.08       26.13      3.51 o 
  -5   0   5        3.43        5.33      2.05 o 
  -4   0   5      117.96      112.97     11.23 o 
  -3   0   5      342.08        1.05      2.42 o 
  -2   0   5      856.98        0.47      2.65 o 
  -1   0   5      156.95      141.12      7.50 o 
   0   0   5      156.43      287.79     15.42 o 
   1   0   5       53.72       52.14      1.92 o 
   2   0   5      686.36      631.29     21.81 o 
   3   0   5       45.30       41.98      5.72 o 
   4   0   5       96.94       99.52     16.30 o 
   5   0   5       15.79       20.70      4.03 o 
  -5   1   5       38.63       49.86      7.87 o 
  -4   1   5        8.32       11.55      2.46 o 
  -3   1   5       67.05        0.22      2.07 o 
  -2   1   5     3767.64     2405.37     59.76 o 
  -1   1   5     2542.77     2550.71     21.22 o 
   0   1   5        7.18       10.42      1.04 o 
   1   1   5        3.54        0.23      1.29 o 
   2   1   5      604.42      548.99     20.67 o 
   3   1   5       40.90       51.23      6.09 o 
   4   1   5        9.96       13.26      3.14 o 
   5   1   5        0.45       -1.22      1.22 o 
  -5   2   5      109.17      122.79     18.08 o 
  -4   2   5        0.11        0.57      1.10 o 
  -3   2   5        2.23        2.35      2.54 o 
  -2   2   5       79.29       93.04      5.32 o 
  -1   2   5      643.04      599.31     27.16 o 
   0   2   5      767.31     1260.35     13.68 o 
   1   2   5        0.84        0.39      0.92 o 
   2   2   5      365.11      359.02     14.44 o 
   3   2   5      339.71      356.59     20.49 o 
   4   2   5       52.00       69.14      7.23 o 
   5   2   5       34.22       45.69      6.53 o 
  -5   3   5        7.11        9.73      1.89 o 
  -4   3   5        2.87        3.62      1.36 o 
  -3   3   5      157.52      147.18      7.09 o 
  -2   3   5       17.89       13.65      2.26 o 
  -1   3   5      497.77      408.39     11.49 o 
   0   3   5      723.31     1116.28     21.64 o 
   1   3   5      181.57      172.97      9.45 o 
   2   3   5      322.59      282.26     12.68 o 
   3   3   5      101.84      102.53      9.08 o 
   4   3   5      121.27      150.99     10.29 o 
  -5   4   5        6.76        6.32      2.36 o 
  -4   4   5       93.90      106.43     13.01 o 
  -3   4   5        6.19        7.22      2.17 o 
  -2   4   5       23.82       19.00      3.00 o 
  -1   4   5      161.62      135.69     13.76 o 
   0   4   5      283.25      410.12     60.78 o 
   1   4   5        7.06        6.47      1.63 o 
   2   4   5       39.96       29.66      3.67 o 
   3   4   5       15.62       15.04      3.20 o 
   4   4   5       21.12       19.37      2.38 o 
  -4   5   5       56.37       52.34      9.79 o 
  -3   5   5       24.13       25.26      3.40 o 
  -2   5   5       33.30       26.74      4.79 o 
  -1   5   5        6.31        8.27      3.40 o 
   0   5   5      103.52      120.19      8.94 o 
   1   5   5      106.42       90.50      6.17 o 
   2   5   5      191.25      193.38     10.75 o 
   3   5   5        0.14        0.40      0.74 o 
  -3   6   5       85.19       78.95      8.17 o 
  -2   6   5      137.47      119.67     12.02 o 
  -1   6   5       14.05       12.63      2.97 o 
   0   6   5        3.41        6.86      2.05 o 
   1   6   5       39.62       36.98      4.07 o 
   0  -7   6        0.04        0.92      0.91 o 
   1  -7   6        0.34        3.20      1.69 o 
  -2  -6   6       26.74       17.35      2.56 o 
  -1  -6   6      203.35      192.39      6.46 o 
   0  -6   6      101.56      162.09      8.10 o 
   1  -6   6        0.04       -0.69      1.42 o 
   2  -6   6       44.03       42.24      4.81 o 
   3  -6   6       48.37       51.23      6.60 o 
  -3  -5   6        7.62        7.26      1.88 o 
  -2  -5   6        6.83        5.27      1.35 o 
  -1  -5   6       44.29       36.44      4.12 o 
   0  -5   6       34.33       49.45      5.99 o 
   1  -5   6       37.60       37.52      5.03 o 
   2  -5   6        0.87       -0.53      1.04 o 
   3  -5   6       40.48       36.32      4.76 o 
   4  -5   6       29.91       34.43      3.87 o 
  -4  -4   6       54.41       49.66      9.91 o 
  -3  -4   6      133.38      146.81      7.25 o 
  -2  -4   6       32.07       20.71      4.27 o 
  -1  -4   6       21.58       20.33      3.77 o 
   0  -4   6      382.84      633.07     27.48 o 
   1  -4   6      550.73      615.88     43.25 o 
   2  -4   6        0.87        1.60      0.83 o 
   3  -4   6       75.02       69.20      6.64 o 
   4  -4   6       91.69       72.67      7.54 o 
   5  -4   6       22.96       22.17      4.19 o 
  -5  -3   6        1.88        4.00      1.10 o 
  -4  -3   6       89.43       97.79      9.23 o 
  -3  -3   6      604.14      678.86     31.45 o 
  -2  -3   6       24.05       22.49      4.99 o 
  -1  -3   6        0.42        1.19      1.00 o 
   0  -3   6     1107.00     2039.78     30.08 o 
   1  -3   6      720.11      785.23     26.83 o 
   2  -3   6      159.72      185.08     15.11 o 
   3  -3   6        0.03       -0.32      1.34 o 
   4  -3   6       47.99       44.90      3.65 o 
   5  -3   6       16.45       21.26      4.26 o 
  -5  -2   6       10.51       14.43      3.01 o 
  -4  -2   6       39.93       40.04      6.34 o 
  -3  -2   6       90.20      112.69      7.48 o 
  -2  -2   6      796.49      802.86     26.67 o 
  -1  -2   6        1.71       10.25      4.66 o 
   0  -2   6       44.00       94.53      4.38 o 
   1  -2   6     1989.70     2190.78     17.90 o 
   2  -2   6     2648.03     2707.07     35.07 o 
   3  -2   6       40.83       33.28      6.62 o 
   4  -2   6        0.46        0.36      1.23 o 
   5  -2   6       40.79       51.92      4.94 o 
  -5  -1   6       40.28       47.31      6.06 o 
  -4  -1   6       96.91      119.96     11.06 o 
  -3  -1   6      116.35       96.25     59.65 o 
  -2  -1   6     2264.67     1994.38     32.04 o 
  -1  -1   6       88.06       57.29      6.12 o 
   0  -1   6      500.42      905.29     79.04 o 
   1  -1   6      809.22      959.29     26.89 o 
   2  -1   6     3784.43     2777.99     47.42 o 
   3  -1   6        0.58        1.69      1.54 o 
   4  -1   6        0.48        3.49      2.19 o 
   5  -1   6       41.83       51.10      6.14 o 
  -5   0   6       26.34       35.42      5.35 o 
  -4   0   6        0.15        3.30      1.37 o 
  -3   0   6        4.30        3.29      2.74 o 
  -2   0   6     1108.11      900.58     72.14 o 
  -1   0   6     1040.08      851.15     20.93 o 
   0   0   6      111.28      202.05     17.26 o 
   1   0   6        2.35        1.79      0.75 o 
   2   0   6      614.67      641.36     23.12 o 
   3   0   6      639.25      802.65     70.12 o 
   4   0   6      135.37      182.43     21.59 o 
   5   0   6        1.97        2.73      1.60 o 
  -5   1   6      231.60      311.05     19.63 o 
  -4   1   6      150.12      143.77      8.29 o 
  -3   1   6        2.93        0.87      2.48 o 
  -2   1   6        6.72        3.15      1.84 o 
  -1   1   6     4418.97     4115.89     34.36 o 
   0   1   6        1.25        3.34      1.11 o 
   1   1   6      198.86      192.82     13.78 o 
   2   1   6      201.32      172.11     12.38 o 
   3   1   6      632.37      648.18     34.72 o 
   4   1   6        1.72        0.22      4.08 o 
   5   1   6        4.86        5.72      2.32 o 
  -5   2   6       27.92       31.40      4.44 o 
  -4   2   6       43.96       48.45      4.94 o 
  -3   2   6      183.59      160.55      8.35 o 
  -2   2   6       57.53       72.69      4.93 o 
  -1   2   6      197.64      186.07      7.47 o 
   0   2   6      588.89      911.34     33.39 o 
   1   2   6      245.55      228.07     10.49 o 
   2   2   6       11.82        9.13      2.65 o 
   3   2   6      511.46      556.44     25.93 o 
   4   2   6      103.51      143.02     10.28 o 
   5   2   6        7.56        1.59      1.03 o 
  -5   3   6        0.01        0.91      3.97 o 
  -4   3   6      227.92      277.87     11.37 o 
  -3   3   6      612.80      617.70     38.60 o 
  -2   3   6       67.86       57.72      5.03 o 
  -1   3   6      137.75      133.87      6.78 o 
   0   3   6     1439.33     2228.81    141.66 o 
   1   3   6      195.30      186.47      9.63 o 
   2   3   6      149.01      124.40      6.99 o 
   3   3   6        9.06        8.91      4.12 o 
   4   3   6       96.89      120.02      8.87 o 
  -5   4   6       12.86        6.08      2.40 o 
  -4   4   6      167.15      183.98     23.10 o 
  -3   4   6        0.29        0.21      1.25 o 
  -2   4   6        0.59       -2.98      2.98 o 
  -1   4   6        9.34        6.56      2.28 o 
   0   4   6      280.93      309.32     12.82 o 
   1   4   6      153.71      120.51      7.01 o 
   2   4   6      315.76      301.27     27.13 o 
   3   4   6       14.48       10.74      2.33 o 
   4   4   6       25.28       25.98      4.04 o 
  -4   5   6       14.07       10.79      5.74 o 
  -3   5   6      126.24      133.54     13.61 o 
  -2   5   6      274.85      278.19     54.00 o 
  -1   5   6        1.16        2.84      1.43 o 
   0   5   6       35.11       37.42      6.72 o 
   1   5   6      194.13      170.31      8.26 o 
   2   5   6      135.07      128.27      8.52 o 
   3   5   6        0.07       -1.07      1.33 o 
  -3   6   6       63.61       54.41      6.17 o 
  -2   6   6       77.74       77.73      9.00 o 
  -1   6   6        0.11       -0.13      1.21 o 
   0   6   6       12.90       22.18      3.34 o 
   1   6   6       58.58       56.22      4.77 o 
   0  -7   7        0.07        3.51      1.37 o 
   1  -7   7        0.07        0.01      0.82 o 
  -2  -6   7       24.17        5.71      7.47 o 
  -1  -6   7      109.97      104.36      4.55 o 
   0  -6   7       80.98      110.52      7.17 o 
   1  -6   7       12.30       14.71      2.86 o 
   2  -6   7        0.91        0.53      1.77 o 
   3  -6   7       20.00       16.62      3.47 o 
  -3  -5   7        0.78        1.14      2.24 o 
  -2  -5   7        0.55        3.42      1.04 o 
  -1  -5   7       64.73       56.14      4.78 o 
   0  -5   7        0.01        2.39      1.55 o 
   1  -5   7       52.70       48.86      5.76 o 
   2  -5   7       42.75       47.18      3.81 o 
   3  -5   7       46.61       42.80      5.10 o 
   4  -5   7        5.02        6.65      1.40 o 
  -4  -4   7       22.53       17.35      3.49 o 
  -3  -4   7       62.53       61.95      4.48 o 
  -2  -4   7       34.07       39.19      4.92 o 
  -1  -4   7      183.08      193.30     37.87 o 
   0  -4   7      526.62      985.74     33.02 o 
   1  -4   7      194.21      187.03     10.82 o 
   2  -4   7        1.70        0.92      0.61 o 
   3  -4   7       26.58       20.20      3.54 o 
   4  -4   7       23.06       23.01      3.01 o 
   5  -4   7       16.77       17.41      3.40 o 
  -5  -3   7        3.52        6.73      1.49 o 
  -4  -3   7      110.52      116.10      9.72 o 
  -3  -3   7        1.89        3.28      1.09 o 
  -2  -3   7        8.17       12.34      2.67 o 
  -1  -3   7       56.67       67.18     12.62 o 
   0  -3   7      660.20     1263.60     23.79 o 
   1  -3   7        0.15        0.14      1.46 o 
   2  -3   7       21.15       28.45      5.93 o 
   3  -3   7       39.76       37.34      6.18 o 
   4  -3   7       44.65       40.07      4.02 o 
   5  -3   7       10.40        1.57      6.73 o 
  -5  -2   7       13.04       13.07      2.83 o 
  -4  -2   7       72.14       75.12      8.41 o 
  -3  -2   7      149.91      146.08      6.99 o 
  -2  -2   7       14.16       21.12      2.96 o 
  -1  -2   7      271.99      250.33     71.71 o 
   0  -2   7      375.95      736.54     14.43 o 
   1  -2   7      514.23      620.27     10.10 o 
   2  -2   7     1414.73     1148.83    270.80 o 
   3  -2   7       11.47       14.49      2.12 o 
   4  -2   7        3.74        2.89      1.23 o 
   5  -2   7        8.58        7.81      2.00 o 
  -5  -1   7        0.51        1.27      1.13 o 
  -4  -1   7        5.73        6.35      2.58 o 
  -3  -1   7      674.21      727.12     21.79 o 
  -2  -1   7       93.31       73.22      9.22 o 
  -1  -1   7      775.06      774.09     25.44 o 
   0  -1   7       18.99       21.74      1.64 o 
   1  -1   7      383.53      452.18     11.99 o 
   2  -1   7       55.62       53.79     11.91 o 
   3  -1   7        0.13       -0.44      1.56 o 
   4  -1   7       96.97      104.09      9.86 o 
   5  -1   7       26.88       25.75      4.94 o 
  -5   0   7        0.25       -0.65      0.91 o 
  -4   0   7        6.06        8.57      2.34 o 
  -3   0   7      352.36      306.38     69.61 o 
  -2   0   7        3.87        0.53      0.82 o 
  -1   0   7       26.28       17.98      3.69 o 
   0   0   7      393.89      677.46     21.22 o 
   1   0   7     2026.10     2379.98     25.48 o 
   2   0   7       70.00       45.92     13.41 o 
   3   0   7      152.83      172.22     13.77 o 
   4   0   7       35.05       40.73      9.41 o 
   5   0   7        3.88        3.07      1.49 o 
  -5   1   7       86.09      122.70     12.19 o 
  -4   1   7        0.37       -0.51      1.20 o 
  -3   1   7       49.64       46.17      6.84 o 
  -2   1   7      241.57      211.72     13.38 o 
  -1   1   7      872.93      941.39     18.28 o 
   0   1   7        2.49        4.94      0.85 o 
   1   1   7      262.89      137.66     19.72 o 
   2   1   7      261.12      255.33     15.52 o 
   3   1   7      179.07      181.72     10.40 o 
   4   1   7       10.88        8.20      2.02 o 
   5   1   7        3.19        5.35      1.87 o 
  -5   2   7       10.47       12.42      2.91 o 
  -4   2   7        0.15       -0.24      1.10 o 
  -3   2   7       32.20       31.23      3.32 o 
  -2   2   7      582.45      622.31     18.77 o 
  -1   2   7      448.12      465.19     14.43 o 
   0   2   7      282.91      509.85     11.95 o 
   1   2   7      184.80      115.31     22.41 o 
   2   2   7      339.04      276.91     15.56 o 
   3   2   7      267.48      274.29     14.33 o 
   4   2   7       61.47       72.49      7.12 o 
  -5   3   7       32.82       36.70      9.38 o 
  -4   3   7      175.44      200.47      8.07 o 
  -3   3   7       56.39       54.09      4.67 o 
  -2   3   7       70.03       69.28      7.10 o 
  -1   3   7      413.03      347.75     13.84 o 
   0   3   7      556.70      783.48     28.62 o 
   1   3   7       52.12       45.27      3.75 o 
   2   3   7      154.93      130.61     12.84 o 
   3   3   7        2.39        4.35      2.48 o 
   4   3   7       31.43       32.91      4.56 o 
  -4   4   7       51.07       51.71      9.89 o 
  -3   4   7        8.58        9.83      2.41 o 
  -2   4   7       18.90       22.69      5.42 o 
  -1   4   7       28.48       28.18      4.35 o 
   0   4   7      568.51      602.40     16.46 o 
   1   4   7      167.85      121.35      7.54 o 
   2   4   7      129.07      123.58     15.24 o 
   3   4   7       66.67       63.88      5.15 o 
   4   4   7       45.65       59.36      5.56 o 
  -4   5   7       17.97       17.35      3.74 o 
  -3   5   7      181.72      212.02     18.07 o 
  -2   5   7       60.25       60.58     11.17 o 
  -1   5   7        0.15        0.37      2.04 o 
   0   5   7        5.70        7.55      2.58 o 
   1   5   7      105.81       93.97      7.54 o 
   2   5   7       12.97       14.52      2.70 o 
   3   5   7        6.06        5.71      2.11 o 
  -2   6   7        6.93       11.63      3.34 o 
  -1   6   7       11.53       10.84      2.32 o 
   0   6   7        6.55        9.21      2.13 o 
   1   6   7      169.68      173.30      7.88 o 
  -2  -6   8       28.16       18.08      3.44 o 
  -1  -6   8      221.13      199.28      6.12 o 
   0  -6   8       46.37       62.95      3.70 o 
   1  -6   8        3.56        2.78      1.42 o 
   2  -6   8        7.07        6.24      1.89 o 
   3  -6   8       36.05       33.94      9.44 o 
  -3  -5   8        4.11        1.54      0.75 o 
  -2  -5   8        6.43        4.36      1.52 o 
  -1  -5   8      181.47      142.93      6.70 o 
   0  -5   8       36.13       53.42      4.79 o 
   1  -5   8        0.23       -0.21      0.77 o 
   2  -5   8       59.32       55.66      4.11 o 
   3  -5   8       79.82       74.36      6.64 o 
   4  -5   8       11.73       11.24      2.34 o 
  -4  -4   8      121.40      100.56     27.56 o 
  -3  -4   8      133.14      145.16      6.62 o 
  -2  -4   8       15.27       10.72      2.41 o 
  -1  -4   8       28.54       21.55      3.78 o 
   0  -4   8      716.28     1238.10     33.83 o 
   1  -4   8       13.28       10.16      1.55 o 
   2  -4   8       35.73       32.97      3.56 o 
   3  -4   8        2.07        1.32      1.11 o 
   4  -4   8       47.09       50.28     11.81 o 
   5  -4   8        6.86        6.52      1.96 o 
  -4  -3   8       93.59       92.71      8.44 o 
  -3  -3   8        6.53        5.60      1.69 o 
  -2  -3   8        3.13        4.56      1.41 o 
  -1  -3   8       41.97       56.77      8.45 o 
   0  -3   8      447.17      815.71     19.07 o 
   1  -3   8      257.66      313.46     18.55 o 
   2  -3   8       29.38       35.47      7.12 o 
   3  -3   8       12.14        9.37      1.63 o 
   4  -3   8       55.48       57.05      6.84 o 
   5  -3   8        6.17        1.95      3.62 o 
  -5  -2   8        3.95        3.65      1.53 o 
  -4  -2   8        0.54        3.14      1.95 o 
  -3  -2   8      732.22      772.14     16.03 o 
  -2  -2   8      931.47     1008.59     42.43 o 
  -1  -2   8        1.48        1.70      1.25 o 
   0  -2   8        2.03        4.37      1.22 o 
   1  -2   8      809.79      896.63     17.36 o 
   2  -2   8       56.02       53.05      5.43 o 
   3  -2   8        5.30        2.19      1.37 o 
   4  -2   8        7.20        5.90      1.94 o 
   5  -2   8        4.67        3.53      1.35 o 
  -5  -1   8        6.37        7.84      2.47 o 
  -4  -1   8       80.91       72.87      8.57 o 
  -3  -1   8      787.95      848.59     21.18 o 
  -2  -1   8     1104.68     1018.72    108.12 o 
  -1  -1   8       11.58       17.61      2.55 o 
   0  -1   8      466.45      982.87     28.07 o 
   1  -1   8      631.70      757.41     16.84 o 
   2  -1   8       62.53       60.55      4.67 o 
   3  -1   8       45.41       37.99      6.98 o 
   4  -1   8       15.65       18.20      2.86 o 
   5  -1   8       47.69       55.21      7.55 o 
  -5   0   8       34.14       46.02      6.07 o 
  -4   0   8        4.36        3.86      1.93 o 
  -3   0   8       17.37       13.06      2.22 o 
  -2   0   8      830.73      902.26     89.74 o 
  -1   0   8     4555.80     3662.04     56.09 o 
   0   0   8      140.73      253.66     13.96 o 
   1   0   8      350.28      263.13     94.97 o 
   2   0   8      397.44      378.84     18.87 o 
   3   0   8      100.30      107.74      8.43 o 
   4   0   8        9.64       12.20      3.59 o 
   5   0   8        9.52       13.32      3.38 o 
  -5   1   8       83.41       93.11      6.26 o 
  -4   1   8      126.78      104.82      8.73 o 
  -3   1   8       90.92      105.46      5.68 o 
  -2   1   8       55.32       59.67      7.65 o 
  -1   1   8     1060.02     1103.10     52.15 o 
   0   1   8       79.12      109.58      5.99 o 
   1   1   8     1104.95     1152.77     46.64 o 
   2   1   8      111.41       66.24     13.70 o 
   3   1   8      475.65      452.32     16.37 o 
   4   1   8       22.94       22.96      3.48 o 
   5   1   8        7.83        6.92      2.15 o 
  -5   2   8       18.57       24.10      3.66 o 
  -4   2   8       86.87       90.70      6.68 o 
  -3   2   8       79.12       94.93      5.92 o 
  -2   2   8      118.14      125.22      9.15 o 
  -1   2   8      544.40      521.61     25.14 o 
   0   2   8      592.93      770.58     20.20 o 
   1   2   8        9.73        6.92      1.68 o 
   2   2   8      131.36      103.92      7.05 o 
   3   2   8        0.73        3.45      2.37 o 
   4   2   8       50.12       54.53      5.91 o 
   5   2   8       17.69       21.23      3.27 o 
  -5   3   8        3.92        2.26      0.97 o 
  -4   3   8       76.22       84.17      5.53 o 
  -3   3   8       23.39       22.78      3.05 o 
  -2   3   8        4.93        2.07      0.98 o 
  -1   3   8        0.01        1.46      1.26 o 
   0   3   8      658.12      898.31     31.39 o 
   1   3   8       96.85       63.93      8.15 o 
   2   3   8       31.91       25.45      5.93 o 
   3   3   8       31.70       40.18      5.83 o 
   4   3   8       29.10       33.72      3.50 o 
  -4   4   8       30.04       27.01      7.41 o 
  -3   4   8      225.55      288.90     38.85 o 
  -2   4   8        5.78        5.46      2.62 o 
  -1   4   8        2.21        2.03      1.33 o 
   0   4   8      271.72      281.55     16.26 o 
   1   4   8      157.23      111.82     20.49 o 
   2   4   8        0.74        2.14      1.83 o 
   3   4   8      117.62      127.81      7.89 o 
  -4   5   8        1.44        2.73      1.84 o 
  -3   5   8       82.38      104.33     16.20 o 
  -2   5   8      100.90      101.84     21.00 o 
  -1   5   8       65.43       48.34      6.03 o 
   0   5   8       11.53       14.65      3.03 o 
   1   5   8       72.64       62.54      6.08 o 
   2   5   8       11.54        9.47      3.29 o 
  -2   6   8       20.73       20.81      4.17 o 
  -1   6   8       34.21       30.93      5.19 o 
   0   6   8       69.08      101.59      6.58 o 
   1   6   8       82.01       74.15      6.93 o 
  -2  -6   9       11.97       10.41      2.42 o 
  -1  -6   9       60.16       47.59      2.86 o 
   0  -6   9        4.98        6.43      1.36 o 
   1  -6   9        1.63        1.38      1.14 o 
   2  -6   9       27.30       28.35      3.53 o 
   3  -6   9        9.28       10.89      2.83 o 
  -3  -5   9        6.00        2.65      1.08 o 
  -2  -5   9       50.47       51.32      5.07 o 
  -1  -5   9        8.94        9.14      1.39 o 
   0  -5   9       22.68       30.04      2.93 o 
   1  -5   9        9.40        7.20      1.34 o 
   2  -5   9       97.74      111.61      5.75 o 
   3  -5   9       33.59       34.44      4.41 o 
   4  -5   9       14.13       16.73      3.65 o 
  -4  -4   9       36.20       27.19     10.98 o 
  -3  -4   9       76.20       67.16      4.41 o 
  -2  -4   9      243.68      246.42     12.32 o 
  -1  -4   9       18.83       25.76      3.29 o 
   0  -4   9       91.31      155.13      6.63 o 
   1  -4   9      160.46      160.30      6.19 o 
   2  -4   9       36.60       31.74      3.26 o 
   3  -4   9        9.34        7.95      2.39 o 
   4  -4   9       10.02        9.71      2.42 o 
   5  -4   9        2.83        2.28      1.39 o 
  -4  -3   9       37.70       37.99      5.23 o 
  -3  -3   9       43.53       43.54      4.74 o 
  -2  -3   9       70.76       65.65      4.64 o 
  -1  -3   9      229.11      266.32     13.73 o 
   0  -3   9      127.97      251.25     11.77 o 
   1  -3   9      192.77      233.20     16.45 o 
   2  -3   9      229.27      190.83     11.16 o 
   3  -3   9      193.95      162.08      9.07 o 
   4  -3   9       40.25       40.09      3.77 o 
   5  -3   9        0.38       -0.15      0.80 o 
  -5  -2   9       30.84       31.72      3.96 o 
  -4  -2   9       99.93       99.82      9.39 o 
  -3  -2   9      485.39      474.80     14.97 o 
  -2  -2   9      110.98      109.80     11.79 o 
  -1  -2   9      790.85      985.93     23.06 o 
   0  -2   9       84.31      159.05     15.04 o 
   1  -2   9        0.18       -0.41      0.73 o 
   2  -2   9       79.30       78.71      7.34 o 
   3  -2   9      609.32      462.64     16.05 o 
   4  -2   9       18.10       11.05      2.54 o 
   5  -2   9        0.57        1.31      1.14 o 
  -5  -1   9        0.34        1.01      1.19 o 
  -4  -1   9       15.55       16.01      4.05 o 
  -3  -1   9       49.31       45.14      5.38 o 
  -2  -1   9       46.48       43.10      5.07 o 
  -1  -1   9      637.81      764.99     34.83 o 
   0  -1   9      332.05      611.35     23.21 o 
   1  -1   9      446.25      492.64     15.92 o 
   2  -1   9       45.09       53.49      4.60 o 
   3  -1   9      106.52      116.59     10.74 o 
   4  -1   9       78.11       86.91      6.90 o 
   5  -1   9       66.01       50.42      6.96 o 
  -5   0   9        1.08       -0.11      1.09 o 
  -4   0   9      276.87      223.18     16.70 o 
  -3   0   9      311.13      305.02     11.72 o 
  -2   0   9       75.14       64.89      8.89 o 
  -1   0   9       85.81      242.25     16.47 o 
   0   0   9     1601.99     2743.94     47.13 o 
   1   0   9       81.09       46.38     27.62 o 
   2   0   9        0.40        0.48      1.07 o 
   3   0   9       27.81       31.93      4.88 o 
   4   0   9       64.06       68.30      7.52 o 
   5   0   9       10.68       11.34      3.24 o 
  -5   1   9       30.62       25.88      3.17 o 
  -4   1   9       66.74       56.15      6.60 o 
  -3   1   9       51.64       48.22      3.48 o 
  -2   1   9      311.94      283.08     18.12 o 
  -1   1   9       95.15       93.89      7.17 o 
   0   1   9       64.12       66.40      4.51 o 
   1   1   9       39.89       25.65      2.59 o 
   2   1   9      263.42      193.73     36.25 o 
   3   1   9       34.80       36.59      4.02 o 
   4   1   9      113.57      119.52     11.85 o 
   5   1   9       20.26       26.34      5.61 o 
  -5   2   9       35.24       36.26      5.63 o 
  -4   2   9        2.30        1.96      1.48 o 
  -3   2   9      148.52      160.18     18.20 o 
  -2   2   9     1782.85     2030.04     56.50 o 
  -1   2   9      327.81      321.55     13.03 o 
   0   2   9       51.18       73.01      5.85 o 
   1   2   9      610.46      433.12     61.57 o 
   2   2   9      199.53      146.50      9.49 o 
   3   2   9       79.18       69.12      7.08 o 
   4   2   9        2.70        0.71      1.20 o 
   5   2   9       21.92       28.63      3.37 o 
  -5   3   9       22.41       20.59      3.96 o 
  -4   3   9       37.29       40.78      4.18 o 
  -3   3   9      276.39      295.52     16.28 o 
  -2   3   9        3.17        5.05      1.82 o 
  -1   3   9       35.75       35.16      3.63 o 
   0   3   9       78.91       85.63      6.57 o 
   1   3   9       98.62       57.44      8.10 o 
   2   3   9       35.89       23.76      5.70 o 
   3   3   9      194.94      187.23     11.93 o 
   4   3   9       11.36       14.84      2.69 o 
  -4   4   9       58.65       71.42      8.61 o 
  -3   4   9       57.11       69.41     15.09 o 
  -2   4   9       36.67       35.58      6.89 o 
  -1   4   9      447.85      310.01     14.38 o 
   0   4   9       50.18       64.57      5.07 o 
   1   4   9       46.79       36.38      6.86 o 
   2   4   9       61.05       45.13      8.16 o 
   3   4   9      173.42      178.06     13.95 o 
  -3   5   9       16.44       19.76      3.39 o 
  -2   5   9       89.25       89.06     10.55 o 
  -1   5   9      127.84      115.41      8.53 o 
   0   5   9        0.44       -1.09      1.11 o 
   1   5   9        0.26        0.76      1.13 o 
   2   5   9       14.16       15.24      3.96 o 
  -2   6   9       21.73       15.96      2.96 o 
  -1   6   9        1.93        1.67      1.24 o 
   0   6   9      107.12      166.74      7.47 o 
  -2  -6  10        6.01        3.75      1.21 o 
  -1  -6  10        7.35        5.21      1.12 o 
   0  -6  10        0.59        1.74      0.76 o 
   1  -6  10        0.16       -0.21      0.64 o 
   2  -6  10       40.92       43.91      5.94 o 
   3  -6  10        9.02       11.05      2.50 o 
  -3  -5  10        0.01        0.19      0.65 o 
  -2  -5  10       48.57       38.87      4.17 o 
  -1  -5  10       69.09       72.78      3.87 o 
   0  -5  10       60.27       92.12      5.06 o 
   1  -5  10       36.09       35.72      3.16 o 
   2  -5  10       76.70       81.71      4.80 o 
   3  -5  10       17.28       19.33      3.21 o 
   4  -5  10        2.97        5.34      1.49 o 
  -3  -4  10       23.41       23.22      2.48 o 
  -2  -4  10        0.03        1.82      1.30 o 
  -1  -4  10       21.95       21.58      3.03 o 
   0  -4  10      104.76      162.44      9.72 o 
   1  -4  10      105.93      108.38      5.88 o 
   2  -4  10        2.14        3.81      1.27 o 
   3  -4  10        6.16        7.46      2.46 o 
   4  -4  10        8.83       12.64      4.15 o 
  -4  -3  10       76.01       71.86      6.61 o 
  -3  -3  10      115.42      119.35      7.42 o 
  -2  -3  10      409.95      371.08     14.13 o 
  -1  -3  10        9.73       12.36      2.78 o 
   0  -3  10      462.03      773.85     47.73 o 
   1  -3  10      110.42      128.64     12.59 o 
   2  -3  10       37.17       31.52      2.63 o 
   3  -3  10      452.33      466.42     21.12 o 
   4  -3  10       23.27       26.96      2.89 o 
   5  -3  10        0.70        0.54      1.03 o 
  -5  -2  10        0.20       -0.13      0.63 o 
  -4  -2  10       11.10       11.14      3.10 o 
  -3  -2  10      153.72      156.01      7.26 o 
  -2  -2  10       62.78       67.66      4.80 o 
  -1  -2  10        1.19        0.84      0.99 o 
   0  -2  10        2.74       17.33      7.31 o 
   1  -2  10       45.16       43.94      4.72 o 
   2  -2  10        3.93        1.67      3.55 o 
   3  -2  10       12.89       11.03      2.22 o 
   4  -2  10       12.83        9.50      3.20 o 
   5  -2  10       13.96       12.46      3.86 o 
  -5  -1  10        2.12        1.51      1.22 o 
  -4  -1  10       14.27       12.80      3.48 o 
  -3  -1  10       30.06       28.45      4.04 o 
  -2  -1  10      666.91      661.90     31.56 o 
  -1  -1  10       89.26      129.73      7.89 o 
   0  -1  10        0.31        1.02      1.07 o 
   1  -1  10      826.19      847.19     26.16 o 
   2  -1  10      271.84      265.77     10.70 o 
   3  -1  10        8.48       13.24      2.07 o 
   4  -1  10       53.17       39.79      7.46 o 
   5  -1  10       39.81       41.49      5.86 o 
  -5   0  10       56.92       56.92      6.22 o 
  -4   0  10       57.55       48.97      5.69 o 
  -3   0  10       27.43       27.48      3.34 o 
  -2   0  10      365.22      347.42     36.47 o 
  -1   0  10        3.28       10.00      2.50 o 
   0   0  10      240.82      391.42     16.59 o 
   1   0  10       53.43       54.48      5.44 o 
   2   0  10      290.47      238.20      9.93 o 
   3   0  10       17.77       11.38      3.26 o 
   4   0  10       38.36       34.52      5.34 o 
   5   0  10        0.61        1.14      0.71 o 
  -5   1  10      118.21      104.46     29.94 o 
  -4   1  10        0.06        1.73      1.52 o 
  -3   1  10       63.56       54.86      4.46 o 
  -2   1  10      462.43      471.09     26.57 o 
  -1   1  10      658.18      787.76     30.17 o 
   0   1  10       51.36       78.61      4.60 o 
   1   1  10      215.56      158.35     41.10 o 
   2   1  10      373.93      277.42     13.17 o 
   3   1  10       60.89       51.77      4.78 o 
   4   1  10       67.79       67.41      7.14 o 
   5   1  10       27.06       32.39      4.04 o 
  -5   2  10       34.67       27.69      4.35 o 
  -4   2  10       53.38       47.98     20.39 o 
  -3   2  10      143.69      153.88     12.63 o 
  -2   2  10        1.30        2.02      0.82 o 
  -1   2  10      476.59      454.37     17.99 o 
   0   2  10      191.76      261.59     15.77 o 
   1   2  10      143.03       99.10     17.01 o 
   2   2  10      116.38       80.43      7.22 o 
   3   2  10       77.40       72.83      7.08 o 
   4   2  10        7.22        5.89      1.54 o 
  -4   3  10       70.94       82.73      7.18 o 
  -3   3  10       57.07       56.01      5.87 o 
  -2   3  10      232.83      236.57     20.33 o 
  -1   3  10        8.16        4.95      1.41 o 
   0   3  10      114.99      120.06     11.24 o 
   1   3  10      261.86      159.74     13.72 o 
   2   3  10      125.30       93.37     14.88 o 
   3   3  10      257.08      236.25     10.52 o 
   4   3  10        8.30        8.97      2.00 o 
  -4   4  10       67.82       69.69      7.64 o 
  -3   4  10       47.52       50.66      9.64 o 
  -2   4  10      148.54      146.28     16.50 o 
  -1   4  10      128.20      111.38      8.39 o 
   0   4  10       11.13       16.92      2.63 o 
   1   4  10        6.18        4.67      1.96 o 
   2   4  10       30.70       24.26      6.02 o 
   3   4  10       32.42       29.04      5.33 o 
  -3   5  10        2.93        3.58      1.33 o 
  -2   5  10       40.94       36.38      5.06 o 
  -1   5  10        4.14        5.14      1.63 o 
   0   5  10       31.56       36.70      7.62 o 
   1   5  10        0.54        0.26      1.68 o 
   2   5  10       76.90       87.23      8.40 o 
  -1  -6  11        4.32        2.72      1.05 o 
   0  -6  11       33.58       42.32      3.11 o 
   1  -6  11        4.72        6.05      1.22 o 
   2  -6  11       11.97        8.19      2.54 o 
   3  -6  11       16.12       13.50      2.45 o 
  -3  -5  11       40.76       19.45      3.57 o 
  -2  -5  11      111.93      107.58      4.54 o 
  -1  -5  11       51.04       48.26      3.80 o 
   0  -5  11       18.41       21.59      2.12 o 
   1  -5  11      108.79      112.85      4.92 o 
   2  -5  11       11.21       10.49      1.94 o 
   3  -5  11        0.49       -0.53      1.07 o 
   4  -5  11        0.02        0.61      0.95 o 
  -3  -4  11       52.96       50.47      4.40 o 
  -2  -4  11        0.32        0.34      1.10 o 
  -1  -4  11        0.64        1.04      1.18 o 
   0  -4  11        0.42        1.50      1.18 o 
   1  -4  11       76.31       75.11      4.94 o 
   2  -4  11       54.45       49.43      4.09 o 
   3  -4  11       22.35       21.21      3.59 o 
   4  -4  11        2.29        1.67      1.31 o 
  -4  -3  11       26.00       23.83      2.78 o 
  -3  -3  11        7.09        7.34      1.95 o 
  -2  -3  11      114.03      107.96      7.54 o 
  -1  -3  11      471.04      449.34     16.24 o 
   0  -3  11       45.14       60.21      4.73 o 
   1  -3  11        1.32        0.16      1.10 o 
   2  -3  11      125.86      110.58      5.10 o 
   3  -3  11      104.76       97.15      7.19 o 
   4  -3  11        0.06        1.11      1.33 o 
   5  -3  11        0.57       -0.43      0.68 o 
  -5  -2  11       85.96       91.89      4.00 o 
  -4  -2  11       17.71       14.13      3.17 o 
  -3  -2  11       49.74       43.66      3.84 o 
  -2  -2  11      711.40      636.10     18.26 o 
  -1  -2  11      596.33      638.35     28.90 o 
   0  -2  11        2.54        2.26      1.38 o 
   1  -2  11       90.66       88.64      6.05 o 
   2  -2  11       39.47       39.56      2.92 o 
   3  -2  11       10.23        5.16      1.80 o 
   4  -2  11       33.98       23.28      3.79 o 
   5  -2  11        6.52        7.49      2.15 o 
  -5  -1  11        9.41       10.47      2.42 o 
  -4  -1  11       70.57       62.98      7.79 o 
  -3  -1  11        8.50        6.51      2.23 o 
  -2  -1  11        0.48        0.05      1.11 o 
  -1  -1  11      424.98      473.83     32.43 o 
   0  -1  11     2105.82     3539.35     69.57 o 
   1  -1  11      137.03      125.44     11.92 o 
   2  -1  11      115.82      124.50     16.03 o 
   3  -1  11       66.99       47.26      5.62 o 
   4  -1  11       47.77       30.99      6.25 o 
   5  -1  11        0.01        0.53      1.06 o 
  -5   0  11       11.02       13.17      2.93 o 
  -4   0  11      136.11      110.42     31.25 o 
  -3   0  11      147.95      114.96      7.81 o 
  -2   0  11       92.71       98.20     10.49 o 
  -1   0  11        2.53        2.44      1.77 o 
   0   0  11     1270.38     2013.96    113.38 o 
   1   0  11      112.75       99.64      7.25 o 
   2   0  11      183.37      145.44     23.82 o 
   3   0  11        8.42        6.94      2.47 o 
   4   0  11      158.42      140.26     10.13 o 
   5   0  11       11.91        2.85      7.28 o 
  -5   1  11        0.02        0.56      1.47 o 
  -4   1  11        8.98       11.91      3.07 o 
  -3   1  11      229.63      207.64     11.22 o 
  -2   1  11       38.05       44.95      8.03 o 
  -1   1  11       24.48       25.21      5.39 o 
   0   1  11      323.61      395.34     13.77 o 
   1   1  11      588.55      455.32     43.63 o 
   2   1  11        6.24        5.51      1.26 o 
   3   1  11       10.45       11.48      2.21 o 
   4   1  11        8.59        8.37      1.81 o 
   5   1  11       40.29       41.48      3.89 o 
  -5   2  11        1.80        2.15      1.20 o 
  -4   2  11        0.64        2.60      1.82 o 
  -3   2  11      160.63      170.80      9.93 o 
  -2   2  11        0.95        1.86      1.15 o 
  -1   2  11        1.16        1.85      1.02 o 
   0   2  11       10.50       20.70      3.46 o 
   1   2  11      401.03      268.03      9.71 o 
   2   2  11      147.69      106.54      8.08 o 
   3   2  11        0.92        0.78      1.03 o 
   4   2  11       70.42       67.83      4.50 o 
  -4   3  11        0.02        2.72      1.53 o 
  -3   3  11       18.40       19.68      3.32 o 
  -2   3  11      350.12      352.46     16.32 o 
  -1   3  11        0.05       -1.35      2.00 o 
   0   3  11       16.17       12.40      3.40 o 
   1   3  11      256.73      173.42     23.82 o 
   2   3  11      183.78      138.20      9.67 o 
   3   3  11        7.20       10.59      2.77 o 
   4   3  11       12.18       19.16      3.45 o 
  -4   4  11       44.00       38.02      4.75 o 
  -3   4  11        0.02       -0.28      1.02 o 
  -2   4  11      189.35      172.59     11.33 o 
  -1   4  11      161.93      141.76      9.43 o 
   0   4  11       29.06       35.15      5.53 o 
   1   4  11       53.29       37.01      6.71 o 
   2   4  11       57.14       53.95      7.75 o 
   3   4  11       29.46       23.38      4.13 o 
  -3   5  11       12.70       10.15      2.51 o 
  -2   5  11       18.73       17.66      2.98 o 
  -1   5  11       66.03       63.12      5.71 o 
   0   5  11      131.51      149.99     12.80 o 
   1   5  11       15.41       16.48      4.28 o 
   2   5  11       58.96       57.87      5.99 o 
  -1  -6  12        8.51        7.72      2.85 o 
   0  -6  12        2.01        1.74      0.96 o 
   1  -6  12       10.95       10.70      2.01 o 
   2  -6  12        5.79        6.23      1.96 o 
  -2  -5  12      115.44       92.57      4.44 o 
  -1  -5  12      130.21      122.61      7.15 o 
   0  -5  12        1.16        1.11      0.66 o 
   1  -5  12       32.60       32.78      3.03 o 
   2  -5  12       54.11       60.21      4.52 o 
   3  -5  12        0.68        0.23      0.85 o 
  -3  -4  12        4.65        6.96      1.68 o 
  -2  -4  12       16.07       12.22      2.42 o 
  -1  -4  12      153.39      122.02     10.07 o 
   0  -4  12       28.26       39.90      3.97 o 
   1  -4  12       12.57       13.94      2.09 o 
   2  -4  12      156.14      154.22      6.03 o 
   3  -4  12       83.36       88.56      6.38 o 
   4  -4  12        0.55        0.72      1.14 o 
  -4  -3  12       92.85       96.62     13.23 o 
  -3  -3  12       53.20       63.23      4.39 o 
  -2  -3  12      305.51      277.38     10.06 o 
  -1  -3  12      317.06      271.73     12.53 o 
   0  -3  12      317.32      463.05      9.63 o 
   1  -3  12        1.60        0.70      1.43 o 
   2  -3  12        3.87        3.34      0.82 o 
   3  -3  12       71.66       70.72      5.92 o 
   4  -3  12       84.73       84.23      9.09 o 
  -4  -2  12       22.56       18.53      3.62 o 
  -3  -2  12       15.38       12.20      2.01 o 
  -2  -2  12       17.24       15.44      2.85 o 
  -1  -2  12       51.51       59.46      4.64 o 
   0  -2  12      604.98     1005.45     38.67 o 
   1  -2  12       22.40       18.44      3.92 o 
   2  -2  12       24.92       25.00      2.40 o 
   3  -2  12       72.19       67.46      7.48 o 
   4  -2  12       69.97       80.25      6.48 o 
   5  -2  12        2.97        3.37      1.37 o 
  -5  -1  12        3.81        4.54      1.58 o 
  -4  -1  12        0.09        1.18      1.34 o 
  -3  -1  12      427.52      375.69     17.30 o 
  -2  -1  12       97.20       87.75      5.65 o 
  -1  -1  12       27.45       26.65      3.90 o 
   0  -1  12      743.70     1184.57     67.36 o 
   1  -1  12      503.73      413.45     39.56 o 
   2  -1  12        0.48        0.69      0.84 o 
   3  -1  12        3.17        2.16      1.68 o 
   4  -1  12       38.59       36.47      6.59 o 
   5  -1  12        3.78        6.99      2.28 o 
  -5   0  12       21.50       23.91      3.47 o 
  -4   0  12        5.34        5.26      1.83 o 
  -3   0  12      358.60      328.37     14.02 o 
  -2   0  12      104.93       88.23      6.00 o 
  -1   0  12        0.64        0.77      1.46 o 
   0   0  12        5.14        5.55      1.73 o 
   1   0  12      289.28      260.50     12.53 o 
   2   0  12       25.42       20.55      2.27 o 
   3   0  12        7.67        4.46      1.50 o 
   4   0  12       83.00       78.58      5.45 o 
   5   0  12       53.81       77.92      6.28 o 
  -5   1  12       29.81       25.71      4.06 o 
  -4   1  12       18.02       15.94      3.38 o 
  -3   1  12        9.05       14.48      2.39 o 
  -2   1  12      199.14      229.61      8.97 o 
  -1   1  12     1317.94     1486.90     78.29 o 
   0   1  12       98.54      139.16      8.39 o 
   1   1  12      198.74      159.55      8.89 o 
   2   1  12      288.25      224.13     11.00 o 
   3   1  12        7.04        4.44      2.35 o 
   4   1  12       37.37       37.47      4.59 o 
  -4   2  12       19.64       18.67      4.32 o 
  -3   2  12       12.88       11.11      3.20 o 
  -2   2  12      571.33      681.39     18.94 o 
  -1   2  12       86.40       87.20      6.24 o 
   0   2  12        8.05        4.69      1.72 o 
   1   2  12      131.19       86.24      5.80 o 
   2   2  12      193.64      146.35      9.61 o 
   3   2  12        0.99        0.90      1.12 o 
   4   2  12        2.00        0.91      1.30 o 
  -4   3  12       59.62       62.01      6.23 o 
  -3   3  12       64.56       73.66      6.22 o 
  -2   3  12      268.46      295.04     12.44 o 
  -1   3  12       43.40       39.97      5.29 o 
   0   3  12      163.07      160.27      9.68 o 
   1   3  12       39.91       33.38      4.24 o 
   2   3  12      135.71      108.58     12.43 o 
   3   3  12       37.33       35.82      4.59 o 
  -3   4  12        4.01        3.48      1.17 o 
  -2   4  12       25.07       26.73      3.40 o 
  -1   4  12      225.14      204.52      9.25 o 
   0   4  12      181.00      213.49     19.17 o 
   1   4  12       42.04       32.22      4.33 o 
   2   4  12        8.68        9.90      3.57 o 
   3   4  12       42.57       46.48      4.88 o 
  -2   5  12       28.13       20.43      6.21 o 
  -1   5  12       70.85       64.05      8.32 o 
   0   5  12       36.75       54.22      7.34 o 
   1   5  12       39.59       40.47      6.00 o 
  -1  -6  13        7.56        6.77      1.64 o 
   0  -6  13        9.16       15.49      3.05 o 
   1  -6  13       36.03       36.34      3.02 o 
   2  -6  13        7.27        7.45      1.76 o 
  -2  -5  13       27.79       21.95      1.88 o 
  -1  -5  13        8.67        5.55      1.02 o 
   0  -5  13        0.10        0.39      0.68 o 
   1  -5  13       42.10       46.97      3.97 o 
   2  -5  13       74.92       77.16      4.87 o 
   3  -5  13        0.02       -0.28      0.51 o 
  -3  -4  13       28.75       27.37      3.00 o 
  -2  -4  13      100.69      100.50      9.86 o 
  -1  -4  13       68.35       58.94      5.67 o 
   0  -4  13        0.64        0.63      0.71 o 
   1  -4  13       87.35       86.79      4.44 o 
   2  -4  13       97.51       97.11      4.69 o 
   3  -4  13       28.14       22.85      2.54 o 
   4  -4  13       32.85       35.97      4.67 o 
  -4  -3  13        0.04        0.58      0.45 o 
  -3  -3  13       11.98        9.47      1.65 o 
  -2  -3  13      182.90      177.22      7.89 o 
  -1  -3  13       11.38       13.58      2.78 o 
   0  -3  13        1.22        1.95      0.81 o 
   1  -3  13        8.96        8.12      1.18 o 
   2  -3  13       15.45       14.62      1.68 o 
   3  -3  13       20.12       19.71      3.54 o 
   4  -3  13       16.45       20.80      2.80 o 
  -4  -2  13        1.95        2.80      1.10 o 
  -3  -2  13       56.54       51.85      4.13 o 
  -2  -2  13        8.58       10.30      2.55 o 
  -1  -2  13      549.30      531.12     11.90 o 
   0  -2  13        3.73        3.67      0.81 o 
   1  -2  13       33.89       31.32      2.53 o 
   2  -2  13      151.11      154.33      6.08 o 
   3  -2  13      119.24      121.63     20.26 o 
   4  -2  13        0.08        0.43      2.22 o 
   5  -2  13        0.32        1.75      0.93 o 
  -4  -1  13       78.02       72.72      7.74 o 
  -3  -1  13       63.43       52.97      4.46 o 
  -2  -1  13       10.31        7.38      1.77 o 
  -1  -1  13      348.26      365.78     11.74 o 
   0  -1  13       22.34       26.90      4.02 o 
   1  -1  13       21.42       20.47      2.90 o 
   2  -1  13        0.79        1.33      0.76 o 
   3  -1  13       88.84       68.55      6.16 o 
   4  -1  13       30.53       25.99      5.56 o 
   5  -1  13        3.84        7.15      1.89 o 
  -5   0  13        7.04        6.87      1.21 o 
  -4   0  13      260.63      322.02     19.73 o 
  -3   0  13        8.96        9.45      3.17 o 
  -2   0  13      214.11      219.55      9.86 o 
  -1   0  13      295.30      326.51     11.53 o 
   0   0  13      509.01      860.04     30.58 o 
   1   0  13      106.07      103.30      5.94 o 
   2   0  13        4.23        4.75      1.37 o 
   3   0  13       71.71       58.63      6.62 o 
   4   0  13       53.86       58.37      5.27 o 
  -4   1  13      127.27      165.04     14.44 o 
  -3   1  13      125.42      160.74      8.49 o 
  -2   1  13       66.76       68.27      4.99 o 
  -1   1  13       43.33       46.47      4.48 o 
   0   1  13      578.63      834.97     25.35 o 
   1   1  13      272.85      227.94     11.29 o 
   2   1  13       48.06       43.06      4.81 o 
   3   1  13        1.24        0.45      0.86 o 
   4   1  13        7.52       10.64      2.30 o 
  -4   2  13        0.51        0.60      0.68 o 
  -3   2  13      220.49      240.92     16.42 o 
  -2   2  13      192.20      207.96     10.53 o 
  -1   2  13      664.45      649.04     17.47 o 
   0   2  13        0.98        2.29      1.65 o 
   1   2  13      316.62      252.92      9.62 o 
   2   2  13      207.82      149.48     11.86 o 
   3   2  13       14.52       13.53      2.79 o 
   4   2  13       77.26       89.50      8.02 o 
  -4   3  13        0.71        1.17      0.99 o 
  -3   3  13      129.75      141.33      8.22 o 
  -2   3  13      208.72      224.87     18.61 o 
  -1   3  13       58.90       54.11      6.29 o 
   0   3  13       30.29       28.97      4.21 o 
   1   3  13       11.35       10.82      2.59 o 
   2   3  13       99.19       95.70      7.26 o 
   3   3  13       11.33       11.78      3.80 o 
  -3   4  13        6.41        7.25      1.36 o 
  -2   4  13       43.43       41.91      4.66 o 
  -1   4  13      141.00      128.65     14.88 o 
   0   4  13        0.30       -1.26      1.26 o 
   1   4  13        1.83        2.60      1.61 o 
   2   4  13        9.03        9.73      2.24 o 
  -2   5  13       20.77       17.28      3.85 o 
  -1   5  13      163.58      164.06     12.17 o 
   0   5  13        0.52       -0.03      1.23 o 
   1   5  13       21.12       18.67      3.46 o 
   0  -6  14       17.81       23.70      3.31 o 
   1  -6  14       40.81       32.92      3.93 o 
  -2  -5  14       61.97       50.40      4.24 o 
  -1  -5  14        1.93       -0.20      0.60 o 
   0  -5  14        8.21        9.39      1.31 o 
   1  -5  14       10.39        7.17      1.47 o 
   2  -5  14       54.94       61.42      4.00 o 
   3  -5  14        1.00        0.70      1.07 o 
  -3  -4  14       13.28       12.40      2.67 o 
  -2  -4  14       72.23       64.72      5.37 o 
  -1  -4  14        8.81        7.84      2.11 o 
   0  -4  14       21.77       30.51      3.33 o 
   1  -4  14       16.23       16.39      1.97 o 
   2  -4  14       34.75       36.73      2.78 o 
   3  -4  14       24.60       22.11      2.31 o 
   4  -4  14       12.20       10.67      2.28 o 
  -4  -3  14       76.15       73.11      5.39 o 
  -3  -3  14        0.35        0.50      0.64 o 
  -2  -3  14        3.56        1.63      1.08 o 
  -1  -3  14      569.08      535.40     22.87 o 
   0  -3  14      129.74      175.74      6.70 o 
   1  -3  14       61.94       53.00      2.90 o 
   2  -3  14        0.52        0.08      0.74 o 
   3  -3  14       25.52       35.41      4.37 o 
   4  -3  14        0.66        0.67      0.88 o 
  -4  -2  14       48.94       49.22      3.88 o 
  -3  -2  14        9.41        8.38      1.86 o 
  -2  -2  14       60.41       54.12      4.59 o 
  -1  -2  14      251.39      237.65      9.52 o 
   0  -2  14      264.22      371.24      8.13 o 
   1  -2  14      127.69      118.24      4.64 o 
   2  -2  14       39.25       40.95      3.13 o 
   3  -2  14      123.25      146.32     22.96 o 
   4  -2  14        7.71        8.15      2.63 o 
  -4  -1  14       64.19       79.05      7.54 o 
  -3  -1  14      183.04      187.66      8.18 o 
  -2  -1  14        0.08       -1.26      1.26 o 
  -1  -1  14       25.29       22.78      2.65 o 
   0  -1  14      126.08      196.56      7.37 o 
   1  -1  14      368.71      368.28      8.77 o 
   2  -1  14        0.79        1.02      0.86 o 
   3  -1  14        0.39        0.93      1.04 o 
   4  -1  14       30.23       39.40      6.26 o 
  -3   0  14       50.40       67.76      6.85 o 
  -2   0  14       49.32       45.92      4.61 o 
  -1   0  14       34.82       42.28      3.67 o 
   0   0  14      164.70      250.11      7.87 o 
   1   0  14      290.75      269.71      7.57 o 
   2   0  14       44.52       35.37      3.69 o 
   3   0  14        1.00        1.46      1.13 o 
   4   0  14       27.02       35.05      5.60 o 
  -4   1  14        0.19        0.17      1.49 o 
  -3   1  14       43.72       57.86      6.45 o 
  -2   1  14      240.73      265.95     10.04 o 
  -1   1  14      183.15      199.19      9.69 o 
   0   1  14        7.41        9.84      1.96 o 
   1   1  14       76.29       63.79      7.40 o 
   2   1  14       71.24       61.22     11.48 o 
   3   1  14        2.93        4.27      1.52 o 
   4   1  14        5.71        4.32      1.57 o 
  -4   2  14        0.00       -0.19      1.25 o 
  -3   2  14        0.56       -1.21      1.70 o 
  -2   2  14       71.12       68.50      5.97 o 
  -1   2  14       34.89       33.99      3.46 o 
   0   2  14       18.53       24.51      2.66 o 
   1   2  14       16.85       10.02      3.83 o 
   2   2  14      273.34      219.27     16.87 o 
   3   2  14       21.60       24.75      5.65 o 
   4   2  14        2.45        2.70      1.34 o 
  -3   3  14       63.61       70.74      4.91 o 
  -2   3  14       45.34       51.42      6.33 o 
  -1   3  14      295.12      241.29     12.85 o 
   0   3  14       12.40       18.07      3.17 o 
   1   3  14        1.72        3.01      1.65 o 
   2   3  14        2.03        1.20      1.66 o 
   3   3  14       10.95       15.89      3.82 o 
  -2   4  14       11.42       10.58      2.62 o 
  -1   4  14       60.05       49.92      6.04 o 
   0   4  14       18.98       29.80      4.06 o 
   1   4  14       61.73       59.31      5.34 o 
   2   4  14       26.19       23.35      5.34 o 
  -1   5  14       77.55       79.08      7.52 o 
   0   5  14        3.94        5.29      2.07 o 
   0  -6  15       40.34       58.31      4.35 o 
   1  -6  15        7.05        4.94      1.30 o 
  -2  -5  15       15.03       11.10      1.51 o 
  -1  -5  15        1.02        1.83      0.62 o 
   0  -5  15       21.45       27.40      2.64 o 
   1  -5  15       21.63       22.33      2.37 o 
   2  -5  15       17.17       19.73      2.52 o 
   3  -5  15       17.82       15.90      2.59 o 
  -3  -4  15       86.00       87.10      5.97 o 
  -2  -4  15       84.31       95.39      6.00 o 
  -1  -4  15      123.13      105.65      7.07 o 
   0  -4  15       66.30       78.75      5.09 o 
   1  -4  15       65.58       63.98      4.15 o 
   2  -4  15       12.73       10.51      1.43 o 
   3  -4  15        1.28       -0.29      0.79 o 
  -3  -3  15       10.64        8.35      1.34 o 
  -2  -3  15       32.63       27.46      3.02 o 
  -1  -3  15      118.33      112.91      6.75 o 
   0  -3  15        4.45        4.72      1.08 o 
   1  -3  15       59.92       57.92      3.03 o 
   2  -3  15       29.35       25.39      2.41 o 
   3  -3  15       13.08       14.39      2.22 o 
   4  -3  15        1.69        1.51      0.45 o 
  -4  -2  15       13.24       12.86      1.74 o 
  -3  -2  15        2.20        2.95      0.90 o 
  -2  -2  15      201.18      181.54      8.26 o 
  -1  -2  15      136.10      122.81      7.28 o 
   0  -2  15       21.59       26.47      2.24 o 
   1  -2  15      200.16      187.61      5.09 o 
   2  -2  15      117.82      110.68      5.13 o 
   3  -2  15       29.77       31.30      4.41 o 
   4  -2  15        2.23        2.45      1.24 o 
  -4  -1  15       29.27       31.60      3.14 o 
  -3  -1  15        7.51        8.24      1.79 o 
  -2  -1  15      245.01      229.91      8.33 o 
  -1  -1  15      169.17      157.02      6.98 o 
   0  -1  15        0.05        0.59      0.90 o 
   1  -1  15        5.35        5.12      0.93 o 
   2  -1  15       32.46       28.95      2.84 o 
   3  -1  15        0.15        0.87      0.77 o 
   4  -1  15        7.94       13.76      3.68 o 
  -4   0  15      101.70      106.22      8.79 o 
  -3   0  15        6.77        4.33      1.88 o 
  -2   0  15        2.26        2.04      1.95 o 
  -1   0  15      130.14      130.55      9.18 o 
   0   0  15      887.17     1256.94     18.33 o 
   1   0  15       24.94       19.25      2.01 o 
   2   0  15       14.30       14.31      2.37 o 
   3   0  15       48.54       48.10      9.17 o 
   4   0  15       13.94       17.98      2.54 o 
  -4   1  15      144.07      166.87     11.85 o 
  -3   1  15       58.00       71.93      6.84 o 
  -2   1  15        7.15        8.69      1.94 o 
  -1   1  15      158.62      171.68      9.26 o 
   0   1  15      328.01      466.00     21.14 o 
   1   1  15        8.30       10.45      2.97 o 
   2   1  15       17.60       15.71      3.24 o 
   3   1  15       39.11       52.21     10.95 o 
   4   1  15        6.33        6.18      2.00 o 
  -4   2  15       13.55       19.84      3.69 o 
  -3   2  15      169.58      221.71     17.82 o 
  -2   2  15       70.87       82.45      6.44 o 
  -1   2  15      216.39      213.59      8.68 o 
   0   2  15       21.65       25.73      2.87 o 
   1   2  15      134.92      112.18     11.76 o 
   2   2  15       59.09       62.06      8.90 o 
   3   2  15       16.52       18.04      4.79 o 
  -3   3  15      109.12      124.63     11.06 o 
  -2   3  15       32.25       31.78      7.56 o 
  -1   3  15        7.23        4.24      2.37 o 
   0   3  15       65.01       82.03      6.84 o 
   1   3  15      204.47      186.31      9.52 o 
   2   3  15        5.36        3.24      2.00 o 
   3   3  15        1.18        1.32      0.75 o 
  -2   4  15       33.95       33.65      3.83 o 
  -1   4  15       56.69       55.19      5.28 o 
   0   4  15       23.49       24.92      3.52 o 
   1   4  15       56.18       51.27      4.64 o 
  -1  -5  16        3.61        3.97      0.90 o 
   0  -5  16        7.78       10.42      1.51 o 
   1  -5  16       10.01        9.33      1.33 o 
   2  -5  16       21.92       19.18      2.77 o 
  -3  -4  16        2.07        0.90      0.79 o 
  -2  -4  16       70.50       64.04      4.59 o 
  -1  -4  16       86.55       72.74      4.49 o 
   0  -4  16       14.92       16.12      2.10 o 
   1  -4  16        6.13        5.05      1.20 o 
   2  -4  16        5.82        6.67      1.23 o 
   3  -4  16        0.58        0.98      0.58 o 
  -3  -3  16       17.96       20.85      3.69 o 
  -2  -3  16        3.49        1.98      0.70 o 
  -1  -3  16       30.35       30.20      2.70 o 
   0  -3  16       42.26       57.96      3.39 o 
   1  -3  16        6.44        5.75      0.96 o 
   2  -3  16        2.82        2.92      0.77 o 
   3  -3  16       26.66       27.43      2.71 o 
   4  -3  16        5.54        4.12      1.36 o 
  -4  -2  16       85.24       97.19      5.81 o 
  -3  -2  16        3.25        2.88      0.83 o 
  -2  -2  16       45.76       44.34      4.04 o 
  -1  -2  16      110.09      104.00      6.35 o 
   0  -2  16      110.63      138.62      5.06 o 
   1  -2  16        1.33        0.68      0.56 o 
   2  -2  16       13.60       15.33      1.75 o 
   3  -2  16        8.33        9.10      2.16 o 
   4  -2  16        5.64        3.53      1.66 o 
  -4  -1  16       72.96       67.85     13.42 o 
  -3  -1  16      130.80      121.93      8.00 o 
  -2  -1  16        0.32        0.60      1.31 o 
  -1  -1  16       12.55       10.15      2.29 o 
   0  -1  16      178.10      258.76      7.85 o 
   1  -1  16       23.49       18.94      1.89 o 
   2  -1  16       19.37       16.81      2.27 o 
   3  -1  16       14.13       15.37      2.70 o 
   4  -1  16       16.48       19.99      3.35 o 
  -4   0  16        6.56        4.61      1.50 o 
  -3   0  16      245.95      300.57     15.97 o 
  -2   0  16        8.89       12.82      3.15 o 
  -1   0  16        9.08       13.92      3.18 o 
   0   0  16      435.87      609.87     16.99 o 
   1   0  16      222.15      198.29      6.02 o 
   2   0  16       24.59       21.84      2.46 o 
   3   0  16       32.88       37.77      3.61 o 
   4   0  16        4.59        7.06      2.87 o 
  -3   1  16       35.82       40.70      4.59 o 
  -2   1  16      135.47      135.83      6.79 o 
  -1   1  16       86.92       93.85      6.91 o 
   0   1  16      199.70      281.49     16.54 o 
   1   1  16       11.54        9.67      2.69 o 
   2   1  16       80.07       91.92     14.69 o 
   3   1  16       45.81       44.68      6.87 o 
  -3   2  16       22.36       26.53      5.35 o 
  -2   2  16      208.96      198.25      9.37 o 
  -1   2  16      107.43       95.83      5.72 o 
   0   2  16        0.77        1.78      0.80 o 
   1   2  16       76.69       49.84      5.52 o 
   2   2  16        7.57        5.66      3.09 o 
   3   2  16       20.03       22.50      4.81 o 
  -3   3  16        0.08        0.66      1.39 o 
  -2   3  16       37.40       37.53      4.74 o 
  -1   3  16       31.78       33.32      4.41 o 
   0   3  16       67.23       88.24      8.51 o 
   1   3  16       20.77       21.28      3.28 o 
   2   3  16        2.27       -0.18      2.81 o 
  -2   4  16       27.98       22.46      2.49 o 
  -1   4  16       39.06       37.80      3.90 o 
   0   4  16       67.27      104.90      6.43 o 
   1   4  16        0.98        3.56      1.68 o 
  -1  -5  17       16.80       10.85      1.44 o 
   0  -5  17        0.61        0.90      0.81 o 
   1  -5  17       10.97       10.39      1.25 o 
  -2  -4  17        4.81        4.22      1.16 o 
  -1  -4  17        0.60        0.84      0.82 o 
   0  -4  17       77.63      106.44      4.45 o 
   1  -4  17       48.71       48.27      3.42 o 
   2  -4  17        5.41        5.13      1.71 o 
  -3  -3  17       44.37       44.01      4.54 o 
  -2  -3  17        7.73        9.75      1.35 o 
  -1  -3  17       21.46       19.52      2.05 o 
   0  -3  17      106.66      147.60      5.69 o 
   1  -3  17       93.46       78.91      3.91 o 
   2  -3  17       24.05       19.76      1.88 o 
   3  -3  17        8.27        7.72      1.35 o 
  -3  -2  17       42.45       43.02      4.46 o 
  -2  -2  17      195.01      193.84      8.00 o 
  -1  -2  17        0.19       -1.02      1.02 o 
   0  -2  17       16.66       21.47      2.18 o 
   1  -2  17       17.77       11.81      1.24 o 
   2  -2  17      125.10      122.22      4.61 o 
   3  -2  17        0.73        0.04      1.68 o 
   4  -2  17        0.13        0.34      0.44 o 
  -4  -1  17       18.58       19.11      2.47 o 
  -3  -1  17        0.76        1.16      1.37 o 
  -2  -1  17       40.22       51.09      4.37 o 
  -1  -1  17       33.41       33.39      5.07 o 
   0  -1  17        1.31        1.78      2.08 o 
   1  -1  17       30.41       26.07      2.19 o 
   2  -1  17      117.38      110.26      5.50 o 
   3  -1  17       23.06       21.03      2.46 o 
   4  -1  17        1.14        0.07      0.94 o 
  -4   0  17       25.51       21.95      3.00 o 
  -3   0  17        2.21        2.80      1.25 o 
  -2   0  17       25.28       25.65      3.46 o 
  -1   0  17      240.28      247.16     10.82 o 
   0   0  17       53.09       81.37      4.41 o 
   1   0  17        0.05       -0.49      0.59 o 
   2   0  17       28.77       26.63      3.16 o 
   3   0  17       31.70       39.81      3.42 o 
  -4   1  17       39.93       31.19      3.20 o 
  -3   1  17        3.34        4.15      1.18 o 
  -2   1  17        7.66        9.85      2.14 o 
  -1   1  17       74.00       71.70      6.48 o 
   0   1  17        0.69        0.33      0.67 o 
   1   1  17       11.51        7.57      1.90 o 
   2   1  17        3.73        1.55      2.05 o 
   3   1  17      108.90      102.98      5.90 o 
  -3   2  17       61.06       73.39      7.91 o 
  -2   2  17       23.31       22.47      2.76 o 
  -1   2  17       35.25       34.11      3.83 o 
   0   2  17      314.77      417.32     16.58 o 
   1   2  17       13.17       10.99      2.54 o 
   2   2  17       16.24       13.21      2.68 o 
   3   2  17        2.63        2.80      0.95 o 
  -3   3  17       19.70       15.93      2.58 o 
  -2   3  17        0.88        0.74      1.27 o 
  -1   3  17       32.89       29.89      3.87 o 
   0   3  17       52.93       61.96      5.27 o 
   1   3  17       35.51       37.42      4.60 o 
   2   3  17       16.60       17.75      3.67 o 
  -1   4  17        4.63        5.07      1.51 o 
   0   4  17       64.34      103.84      7.88 o 
   0  -5  18       35.52       41.76      2.86 o 
   1  -5  18       31.25       27.58      3.24 o 
  -2  -4  18       13.39        9.59      1.87 o 
  -1  -4  18        0.85        1.25      0.56 o 
   0  -4  18       70.02       95.42      4.40 o 
   1  -4  18       24.72       26.04      2.99 o 
   2  -4  18        2.45        0.62      0.95 o 
  -3  -3  18        6.13        6.83      1.56 o 
  -2  -3  18        9.33        9.06      1.10 o 
  -1  -3  18       33.42       26.89      2.00 o 
   0  -3  18       18.73       26.13      2.77 o 
   1  -3  18       30.35       26.59      2.36 o 
   2  -3  18       82.84       73.56      4.29 o 
   3  -3  18        8.08        6.77      1.29 o 
  -3  -2  18        0.55        0.99      0.78 o 
  -2  -2  18        0.70       -0.07      0.58 o 
  -1  -2  18      147.31      137.18      5.80 o 
   0  -2  18        9.65       11.84      1.75 o 
   1  -2  18        0.64        0.46      0.62 o 
   2  -2  18       15.63       16.02      2.88 o 
   3  -2  18        2.63        1.92      1.19 o 
  -3  -1  18       37.50       39.03      5.60 o 
  -2  -1  18        0.48        2.42      2.47 o 
  -1  -1  18       62.25       55.89      8.36 o 
   0  -1  18       45.13       60.00      3.68 o 
   1  -1  18      130.32      111.83      5.10 o 
   2  -1  18       26.61       22.16      2.75 o 
   3  -1  18        9.77       11.08      1.55 o 
  -3   0  18      124.02      120.95     12.58 o 
  -2   0  18       16.75       14.62      2.24 o 
  -1   0  18        0.20        0.18      1.32 o 
   0   0  18       25.69       39.47      3.00 o 
   1   0  18      100.50       94.85      4.47 o 
   2   0  18        6.47        6.16      1.40 o 
   3   0  18       23.78       26.67      3.02 o 
  -3   1  18       51.65       57.55      4.09 o 
  -2   1  18       66.73       70.89      5.05 o 
  -1   1  18       42.43       51.67      3.96 o 
   0   1  18      243.96      354.76     18.72 o 
   1   1  18        4.78        4.83      1.53 o 
   2   1  18        9.21        6.72      1.94 o 
   3   1  18       65.38       68.86      6.69 o 
  -3   2  18        2.21        0.66      1.39 o 
  -2   2  18      143.94      150.73     12.34 o 
  -1   2  18       19.67       19.80      2.75 o 
   0   2  18       43.20       52.45      5.22 o 
   1   2  18       24.68       21.07      3.31 o 
   2   2  18       22.65       24.60      3.26 o 
  -2   3  18        7.13       11.35      2.85 o 
  -1   3  18        2.30        3.21      2.23 o 
   0   3  18       50.54       73.97      8.09 o 
   1   3  18       44.82       44.40      5.85 o 
  -1  -4  19        4.63        3.76      0.93 o 
   0  -4  19       22.50       33.29      3.00 o 
   1  -4  19       14.91       12.63      1.84 o 
  -2  -3  19        1.30        1.94      0.66 o 
  -1  -3  19        3.78        3.94      0.68 o 
   0  -3  19       31.32       42.94      3.17 o 
   1  -3  19       55.62       48.54      2.93 o 
   2  -3  19        2.06        1.41      1.28 o 
  -2  -2  19       72.61       75.68      3.95 o 
  -1  -2  19        1.55        0.97      0.59 o 
   0  -2  19        3.29        3.56      0.98 o 
   1  -2  19       52.38       54.96      3.11 o 
   2  -2  19        6.93        6.55      1.77 o 
   3  -2  19        0.29       -0.81      0.81 o 
  -3  -1  19       13.08        9.68      3.89 o 
  -2  -1  19      272.60      281.07     11.65 o 
  -1  -1  19        3.54        3.45      1.49 o 
   0  -1  19        4.39        4.10      1.82 o 
   1  -1  19      237.48      223.67      7.32 o 
   2  -1  19      109.53      103.31      5.41 o 
   3  -1  19        6.41        6.82      1.40 o 
  -3   0  19        1.83       -0.04      0.63 o 
  -2   0  19       71.09       75.88      4.81 o 
  -1   0  19       98.91      105.47      5.45 o 
   0   0  19       14.08       19.40      2.88 o 
   1   0  19       46.28       42.42      3.30 o 
   2   0  19       18.57       19.40      2.32 o 
   3   0  19       51.63       53.19      6.87 o 
  -3   1  19       59.76       56.36      5.01 o 
  -2   1  19       20.58       20.53      2.51 o 
  -1   1  19      273.14      281.12      8.55 o 
   0   1  19      103.53      144.53      6.05 o 
   1   1  19       37.32       39.46      4.36 o 
   2   1  19       16.05       13.01      5.76 o 
  -2   2  19        3.60        5.74      2.50 o 
  -1   2  19       45.29       39.39      3.97 o 
   0   2  19       52.68       77.35      5.79 o 
   1   2  19       15.82       18.49      2.75 o 
   2   2  19        3.44        3.34      0.97 o 
  -1   3  19       23.19       20.62      3.59 o 
   0   3  19       93.81      134.37      9.36 o 
  -1  -4  20        1.52        0.71      0.70 o 
   0  -4  20        0.01        0.89      0.61 o 
   1  -4  20       60.38       49.82      2.99 o 
  -1  -3  20       34.61       33.29      2.30 o 
   0  -3  20        0.28        0.58      0.70 o 
   1  -3  20        4.89        5.18      1.16 o 
   2  -3  20        1.21        1.74      1.14 o 
  -2  -2  20       15.29       16.60      2.39 o 
  -1  -2  20        8.06        7.16      1.13 o 
   0  -2  20        0.34        0.80      0.94 o 
   1  -2  20       12.56       14.32      1.62 o 
   2  -2  20       20.71       22.23      2.74 o 
   3  -2  20        9.39       10.01      1.76 o 
  -3  -1  20        2.65        2.26      0.64 o 
  -2  -1  20        7.04        5.94      1.61 o 
  -1  -1  20       20.37       17.08      2.39 o 
   0  -1  20       26.73       28.28      3.23 o 
   1  -1  20        1.40        1.55      0.92 o 
   2  -1  20       19.18       18.15      2.42 o 
   3  -1  20        7.70        8.25      1.73 o 
  -3   0  20       18.15       16.74      2.40 o 
  -2   0  20        4.81        5.38      1.54 o 
  -1   0  20        3.62        4.02      1.28 o 
   0   0  20       20.09       28.19      3.18 o 
   1   0  20       63.53       57.67      3.91 o 
   2   0  20        0.58        2.21      1.13 o 
  -2   1  20       35.99       36.28      2.50 o 
  -1   1  20       34.64       35.88      2.75 o 
   0   1  20       38.62       51.81      4.03 o 
   1   1  20       46.61       43.42      3.94 o 
   2   1  20        3.41        4.48      1.78 o 
  -2   2  20        7.06        5.14      1.52 o 
  -1   2  20        9.46       11.42      2.77 o 
   0   2  20        0.06        0.19      1.04 o 
   1   2  20       17.38       17.32      2.29 o 
  -1  -3  21        0.16        0.05      0.43 o 
   0  -3  21       46.75       65.32      2.83 o 
  -2  -2  21       15.28       12.43      1.41 o 
  -1  -2  21        7.86        7.45      1.16 o 
   0  -2  21       27.15       37.12      2.62 o 
   1  -2  21       44.60       40.43      3.46 o 
   2  -2  21       25.27       26.03      3.42 o 
  -2  -1  21      116.19      105.72      7.35 o 
  -1  -1  21        1.75        1.80      1.12 o 
   0  -1  21        2.94        2.17      1.09 o 
   1  -1  21        2.73        3.57      0.89 o 
   2  -1  21       53.56       48.71      8.22 o 
  -2   0  21      102.39      105.95      5.00 o 
  -1   0  21       31.81       32.84      2.89 o 
   0   0  21        0.65        2.51      1.08 o 
   1   0  21       48.58       48.15      6.25 o 
   2   0  21       18.66       18.70      3.19 o 
  -1   1  21      180.06      155.60      9.19 o 
   0   1  21        9.68       12.08      2.82 o 
   1   1  21       14.57       12.21      2.94 o 
  -1  -2  22       60.31       44.10      2.68 o 
   0  -2  22        1.10        2.69      0.88 o 
  -1  -1  22       34.79       28.93      4.55 o 
   0  -1  22        2.80        2.69      0.95 o 
   1  -1  22        5.42        3.22      0.78 o 
  -1   0  22       27.98       24.44      2.35 o 
   0   0  22       80.90      103.37      5.12 o 
   1   0  22       42.56       35.83      4.41 o 
   0   1  22       16.62       17.22      2.80 o 
   0  -1  23        1.55        2.76      1.09 o 
                                                 
